# Supplementary material for: N′-(2-Chloro­benzyl­idene)-2-hydr­oxy-3-methyl­benzohydrazide
Source: Acta Crystallogr Sect E Struct Rep Online. 2010 Apr 2;66(Pt 5):o1025. doi: 10.1107/S1600536810012110 (PMC2979247; doi:10.1107/S1600536810012110)
Supplement: Supplementary file 2 [file e-66-o1025-Isup2.hkl]

# 
# h,k,l, Fc-squared, Fo-squared, sigma(Fo-squared) and status flag 
# 
data_I
_shelx_title ' 1714_0m in Cc' 
_shelx_refln_list_code          4 
_shelx_F_calc_maximum      280.85 
_exptl_crystal_F_000       600.00 
_reflns_d_resolution_high  0.7828 
 
loop_ 
 _symmetry_equiv_pos_as_xyz 
 'x, y, z' 
 'x, -y, z+1/2' 
 'x+1/2, y+1/2, z' 
 'x+1/2, -y+1/2, z+1/2' 
 
_cell_length_a     7.0840 
_cell_length_b    27.0100 
_cell_length_c     7.7550 
_cell_angle_alpha  90.000 
_cell_angle_beta  111.229 
_cell_angle_gamma  90.000 
 
_shelx_F_squared_multiplier     1.000 
 
loop_ 
 _refln_index_h 
 _refln_index_k 
 _refln_index_l 
 _refln_F_squared_calc 
 _refln_F_squared_meas 
 _refln_F_squared_sigma 
 _refln_observed_status 
   1   1  -9       76.93       82.72     22.67 o 
   3   1  -9      116.79      124.07     24.59 o 
   5   1  -9        8.06       24.32     19.43 o 
   0   2  -9       66.26       74.09     22.84 o 
   2   2  -9       32.89       54.66     19.78 o 
   4   2  -9       39.34       33.83     18.50 o 
   6   2  -9        5.51       11.70     20.38 o 
   1   3  -9        3.61       10.25     15.63 o 
   3   3  -9        7.18        5.08     15.79 o 
   5   3  -9       12.67       13.66     19.61 o 
   0   4  -9       11.75        1.47     17.11 o 
   2   4  -9       10.65       11.38     15.96 o 
   4   4  -9        0.80       -2.13     16.00 o 
   6   4  -9        2.55        2.36     20.57 o 
   1   5  -9       17.89       48.94     19.61 o 
   3   5  -9       26.67       23.44     17.73 o 
   5   5  -9        8.82        6.89     19.03 o 
   0   6  -9       14.02       12.80     19.18 o 
   2   6  -9        5.59        8.14     16.20 o 
   4   6  -9       15.66       10.20     17.11 o 
   6   6  -9        1.92        2.72     21.57 o 
   1   7  -9       12.67       12.14     16.58 o 
   3   7  -9        3.50        1.15     16.00 o 
   5   7  -9        6.08       18.60     19.27 o 
   2   8  -9       10.74        9.32     16.58 o 
   4   8  -9        0.49        2.47     16.17 o 
   1   9  -9       33.83       46.58     20.42 o 
   3   9  -9       39.53       30.04     19.61 o 
   5   9  -9        3.37       -5.31     18.11 o 
   2  10  -9       35.68       63.76     21.69 o 
   4  10  -9        2.13       10.95     18.01 o 
   1  11  -9       13.30        9.11     18.35 o 
   3  11  -9       16.50       11.78     18.47 o 
   5  11  -9       14.18       17.84     20.71 o 
   2  12  -9       61.39       54.81     22.03 o 
   4  12  -9        9.93        2.39     19.95 o 
   3  13  -9       24.95       17.04     20.40 o 
   0   0  -8      104.58       60.93     25.34 o 
   2   0  -8      289.74      337.02     41.52 o 
   4   0  -8       21.44       26.42     21.03 o 
   6   0  -8        4.64        3.24     24.80 o 
  -1   1  -8       47.05       37.18     18.26 o 
   1   1  -8       17.37       13.97     13.28 o 
   3   1  -8       84.41       75.82     18.67 o 
   5   1  -8       59.20       62.64     19.50 o 
   7   1  -8       13.95       23.62     22.28 o 
   0   2  -8       21.10       15.99     15.02 o 
   2   2  -8       22.59       23.82     16.72 o 
   4   2  -8        5.50        7.55     14.29 o 
   6   2  -8        6.05        0.00     17.16 o 
  -1   3  -8       25.50       13.48     23.19 o 
   1   3  -8       56.88       61.02     18.19 o 
   3   3  -8       22.51        8.64     13.53 o 
   5   3  -8      121.20      125.14     46.64 o 
   7   3  -8       61.44       79.27     35.05 o 
   0   4  -8       18.19       23.84     16.28 o 
   2   4  -8       22.13       11.07     13.05 o 
   4   4  -8       11.93        2.70     14.87 o 
   6   4  -8        1.32        7.79     19.05 o 
  -1   5  -8       16.00       16.72     26.42 o 
   1   5  -8       10.23        5.13     13.05 o 
   3   5  -8        6.02       17.20     14.65 o 
   5   5  -8       34.31       41.80     19.63 o 
   7   5  -8        4.57       23.73     31.28 o 
   0   6  -8       37.85       28.24     16.50 o 
   2   6  -8       33.87       33.67     16.34 o 
   4   6  -8       31.58       46.95     17.96 o 
   6   6  -8       29.17       22.54     19.95 o 
  -1   7  -8       54.75       66.32     30.20 o 
   1   7  -8       66.98       40.47     16.28 o 
   3   7  -8       32.39       15.00     14.68 o 
   5   7  -8        3.14       -5.55     15.96 o 
   7   7  -8       12.41        3.77     31.28 o 
   0   8  -8       12.56        5.46     14.81 o 
   2   8  -8       47.55       54.77     18.19 o 
   4   8  -8       10.00       14.22     16.17 o 
   6   8  -8       22.96       22.23     20.58 o 
  -1   9  -8        6.67       19.95     24.80 o 
   1   9  -8       22.31       11.53     14.74 o 
   3   9  -8       12.74       10.90     14.81 o 
   5   9  -8        0.32        8.33     17.53 o 
   7   9  -8        1.39       12.94     32.89 o 
   0  10  -8       78.37       68.22     20.65 o 
   2  10  -8        7.35        6.15     14.68 o 
   4  10  -8       44.42       49.67     18.53 o 
   6  10  -8       14.05       20.49     28.58 o 
  -1  11  -8       35.67       26.42     28.04 o 
   1  11  -8       65.01       42.41     17.70 o 
   3  11  -8        0.84        4.88     15.02 o 
   5  11  -8        7.48       14.29     18.49 o 
   0  12  -8       29.63       31.28     26.42 o 
   2  12  -8       11.14       17.64     15.58 o 
   4  12  -8        6.08        6.37     17.48 o 
   6  12  -8        1.06       -7.55     26.42 o 
  -1  13  -8       19.72        7.01     25.88 o 
   1  13  -8       92.33       71.83     20.33 o 
   3  13  -8       26.76       24.23     17.04 o 
   5  13  -8        0.88        5.69     19.43 o 
   0  14  -8       46.98       32.89     26.96 o 
   2  14  -8       65.94       49.03     19.88 o 
   4  14  -8       59.56       47.57     32.89 o 
   6  14  -8        3.19       14.02     30.74 o 
   1  15  -8       11.89       13.69     16.20 o 
   3  15  -8       22.56       24.20     18.39 o 
   5  15  -8        2.52        1.24     20.55 o 
   0  16  -8       14.25        2.70     25.34 o 
   2  16  -8       10.40       12.49     16.71 o 
   4  16  -8       12.89        1.95     18.58 o 
   1  17  -8        2.94       -1.04     16.72 o 
   3  17  -8        2.67        5.02     18.19 o 
   5  17  -8        0.21       -1.69     19.41 o 
   2  18  -8       26.26       29.64     19.17 o 
   4  18  -8       11.25       18.27     20.21 o 
   3  19  -8       12.99       19.29     20.55 o 
   2  20  -8        4.02       10.30     19.12 o 
  -1   1  -7      149.86      136.42     21.16 o 
   1   1  -7     1136.78      980.79     42.51 o 
   3   1  -7      837.59      813.70     38.89 o 
   5   1  -7      245.01      319.93     27.63 o 
  -2   2  -7       16.90        2.16     20.49 o 
   0   2  -7       49.43       24.27     13.35 o 
   2   2  -7       71.11       55.27     14.87 o 
   4   2  -7      122.51      134.29     20.55 o 
   6   2  -7       77.08      104.33     33.70 o 
  -1   3  -7       13.70        8.90     13.35 o 
   1   3  -7       22.52       26.58     12.90 o 
   3   3  -7       59.55       29.60     13.53 o 
   5   3  -7       29.46       35.23     15.58 o 
   7   3  -7       10.68       10.25     26.96 o 
  -2   4  -7       55.87       40.98     25.34 o 
   0   4  -7        1.30        0.53     10.48 o 
   2   4  -7       37.86       25.07     12.58 o 
   4   4  -7      250.13      249.08     26.10 o 
   6   4  -7       74.71      110.67     22.79 o 
  -1   5  -7       43.83       42.87     16.50 o 
   1   5  -7      122.21      108.69     19.57 o 
   3   5  -7      419.74      363.85     76.03 o 
   5   5  -7      188.28      199.72     24.95 o 
   7   5  -7       33.34       35.59     30.20 o 
  -2   6  -7       22.06        8.63     21.57 o 
   0   6  -7       14.63       17.12     13.33 o 
   2   6  -7       91.27       61.44     16.12 o 
   4   6  -7       68.77       62.76     17.49 o 
   6   6  -7        9.92       10.46     17.15 o 
  -1   7  -7       51.94       31.28     23.19 o 
   1   7  -7       17.72       -1.96     10.36 o 
   3   7  -7       83.20       69.73     17.15 o 
   5   7  -7        8.32       13.04     14.81 o 
   7   7  -7        1.81       25.34     30.20 o 
  -2   8  -7        2.15        0.00     22.65 o 
   0   8  -7       28.54       16.49     13.28 o 
   2   8  -7       52.49       42.06     14.83 o 
   4   8  -7       64.69       85.90     19.06 o 
   6   8  -7       17.57       25.88     25.34 o 
  -1   9  -7       21.93       18.87     21.03 o 
   1   9  -7       37.18       27.01     13.71 o 
   3   9  -7        2.91      -13.43     10.86 o 
   5   9  -7       28.05       21.66     16.28 o 
   7   9  -7        7.42       17.79     28.04 o 
  -2  10  -7       23.56       18.87     24.80 o 
   0  10  -7       25.45       21.51     13.53 o 
   2  10  -7      121.83       82.93     17.96 o 
   4  10  -7      131.96      124.45     22.30 o 
   6  10  -7       24.91       31.28     26.96 o 
  -1  11  -7      139.02      155.84     35.05 o 
   1  11  -7        8.54        6.79     11.36 o 
   3  11  -7       42.67       41.42     16.38 o 
   5  11  -7       21.51       14.36     17.52 o 
   7  11  -7        0.38       -6.47     26.96 o 
  -2  12  -7       26.67       10.78     24.27 o 
   0  12  -7      225.50      182.40     24.47 o 
   2  12  -7      211.53      168.38     23.72 o 
   4  12  -7        5.02        8.34     13.86 o 
   6  12  -7       17.77       28.58     27.50 o 
  -1  13  -7       15.03        8.63     22.11 o 
   1  13  -7       27.50       23.58     15.06 o 
   3  13  -7       82.82       72.19     18.85 o 
   5  13  -7       54.38       59.87     20.55 o 
   7  13  -7       16.01       10.78     28.58 o 
  -2  14  -7        3.76       11.86     25.88 o 
   0  14  -7        2.45       -7.05     12.67 o 
   2  14  -7       60.70       42.43     16.94 o 
   4  14  -7       18.23       14.99     16.43 o 
   6  14  -7       10.42        8.63     27.50 o 
  -1  15  -7        3.89       10.78     22.65 o 
   1  15  -7        6.54        3.08     13.28 o 
   3  15  -7       11.83       22.30     16.76 o 
   5  15  -7        5.88        5.95     17.27 o 
   7  15  -7        8.30        2.70     31.28 o 
  -2  16  -7       36.91       17.79     29.66 o 
   0  16  -7       68.68       88.97     31.28 o 
   2  16  -7       38.45       31.65     17.36 o 
   4  16  -7        3.65        3.81     15.41 o 
   6  16  -7        0.10        0.00     28.58 o 
  -1  17  -7       22.58       -0.54     23.19 o 
   1  17  -7       34.80       44.54     17.49 o 
   3  17  -7       13.29        3.95     15.37 o 
   5  17  -7       39.72       53.92     30.74 o 
   0  18  -7       21.15       31.81     26.42 o 
   2  18  -7       56.62       33.90     17.48 o 
   4  18  -7       23.26        9.91     17.81 o 
   6  18  -7        8.76       13.48     29.66 o 
  -1  19  -7       24.87       31.28     28.58 o 
   1  19  -7        8.77       -7.55     15.02 o 
   3  19  -7       16.09       -5.77     15.66 o 
   5  19  -7        8.94       -7.01     25.88 o 
   0  20  -7       70.83       56.62     31.28 o 
   2  20  -7       38.54       41.96     20.08 o 
   4  20  -7       37.87       39.12     21.48 o 
   1  21  -7       14.10       11.15     17.48 o 
   3  21  -7       13.66        3.89     18.35 o 
   5  21  -7        0.52       -0.54     26.42 o 
   0  22  -7        6.75       -4.31     28.04 o 
   2  22  -7       30.81       20.74     19.35 o 
   4  22  -7        2.88        2.16     19.61 o 
   1  23  -7       29.12       17.79     29.12 o 
   3  23  -7       28.24       29.27     21.37 o 
   2  24  -7       23.68       15.66     20.11 o 
  -2   0  -6      128.17      131.57     27.50 o 
   0   0  -6     1382.82     1146.40     58.78 o 
   2   0  -6      824.32      634.13     44.22 o 
   4   0  -6      252.55      241.03     32.35 o 
   6   0  -6       16.82       13.07     12.73 o 
   8   0  -6       17.21       24.27     23.73 o 
  -1   1  -6      496.38      405.28     27.24 o 
   1   1  -6       53.46       28.81     11.24 o 
   3   1  -6       86.64       67.38     15.37 o 
   5   1  -6       61.66       59.05     15.63 o 
   7   1  -6        4.52       16.18     14.49 o 
  -2   2  -6       48.11       41.52     21.03 o 
   0   2  -6      318.03      253.69     22.46 o 
   2   2  -6      671.43      518.76     28.60 o 
   4   2  -6      202.60      225.46     21.90 o 
   6   2  -6       48.20       64.69     11.29 o 
   8   2  -6        1.86        5.03     15.41 o 
  -1   3  -6     1461.32     1209.11     43.63 o 
   1   3  -6     1689.18     1235.50     49.34 o 
   3   3  -6      497.50      438.76     27.06 o 
   5   3  -6      107.63      143.05     15.39 o 
   7   3  -6        3.90        1.56     13.15 o 
  -2   4  -6      162.84      181.72     31.81 o 
   0   4  -6      452.69      368.44     31.01 o 
   2   4  -6      548.63      421.68     33.70 o 
   4   4  -6      193.90      202.05     21.72 o 
   6   4  -6       19.83       17.76      9.20 o 
   8   4  -6        3.92       -0.37     16.20 o 
  -1   5  -6       82.91       47.16     14.20 o 
   1   5  -6      199.63      186.74     27.23 o 
   3   5  -6      213.67      191.07     20.76 o 
   5   5  -6       84.09       89.10     13.74 o 
   7   5  -6        1.64        5.96     11.73 o 
  -2   6  -6       37.94       29.66     20.49 o 
   0   6  -6      196.89      130.61     18.25 o 
   2   6  -6      755.69      607.07     65.52 o 
   4   6  -6       73.75       81.94     16.76 o 
   6   6  -6       13.31       23.03     11.57 o 
   8   6  -6        4.02        5.82     16.38 o 
  -3   7  -6       48.43       34.51     24.27 o 
  -1   7  -6      267.74      212.05     22.73 o 
   1   7  -6      391.05      281.26     23.45 o 
   3   7  -6      214.44      188.36     21.16 o 
   5   7  -6       23.53       18.05     10.40 o 
   7   7  -6        5.62        6.29     11.94 o 
  -2   8  -6       32.84       14.02     17.79 o 
   0   8  -6      540.86      422.33     74.14 o 
   2   8  -6      142.41      116.15     17.53 o 
   4   8  -6       41.24       49.14     15.62 o 
   6   8  -6        3.63        6.21     13.06 o 
   8   8  -6        0.36       -1.60     16.56 o 
  -3   9  -6       37.43       31.81     23.73 o 
  -1   9  -6        7.24        3.84     10.23 o 
   1   9  -6      120.66      110.15     36.40 o 
   3   9  -6       61.06       57.50     17.26 o 
   5   9  -6       11.78       13.27     10.16 o 
   7   9  -6        0.87       11.44     12.68 o 
  -2  10  -6      271.05      208.68     36.67 o 
   0  10  -6      167.56      130.54     28.85 o 
   2  10  -6       37.52       27.23     12.96 o 
   4  10  -6       56.60       55.52     16.28 o 
   6  10  -6       15.26       32.93     15.89 o 
   8  10  -6        0.70       -4.64     17.65 o 
  -3  11  -6       14.78       26.96     25.88 o 
  -1  11  -6      164.13      135.89     30.20 o 
   1  11  -6       72.97       58.58     15.44 o 
   3  11  -6        2.22        3.80     10.82 o 
   5  11  -6        4.84       12.05     10.86 o 
   7  11  -6        2.62       13.21     14.08 o 
  -2  12  -6       12.43        5.93     19.95 o 
   0  12  -6       55.91       46.88     25.34 o 
   2  12  -6       63.42       47.99     14.87 o 
   4  12  -6       27.40       40.73     11.32 o 
   6  12  -6       11.21        9.46     14.74 o 
   8  12  -6        0.64       12.88     18.67 o 
  -3  13  -6        2.13       -5.39     22.11 o 
  -1  13  -6       91.57       64.71     25.34 o 
   1  13  -6      171.81      164.46     21.69 o 
   3  13  -6       42.29       29.64     14.29 o 
   5  13  -6       25.91       32.50     12.66 o 
   7  13  -6       16.90       20.22     18.64 o 
  -2  14  -6      102.84      107.31     31.28 o 
   0  14  -6       53.91       30.25     14.47 o 
   2  14  -6       27.08       23.49     16.45 o 
   4  14  -6       59.93       40.74     12.16 o 
   6  14  -6       74.34       81.44     40.71 o 
  -3  15  -6        0.07        9.71     27.50 o 
  -1  15  -6       22.54       28.58     21.03 o 
   1  15  -6      321.39      238.87     55.00 o 
   3  15  -6      246.70      210.01     41.25 o 
   5  15  -6       33.45       32.08     21.30 o 
   7  15  -6        3.10       -0.50     17.73 o 
  -2  16  -6        8.29       19.95     24.27 o 
   0  16  -6      220.12      156.75     22.73 o 
   2  16  -6      118.69      104.62     19.88 o 
   4  16  -6      113.62      131.26     22.68 o 
   6  16  -6       53.35       73.05     20.96 o 
  -3  17  -6        2.77       -7.55     25.88 o 
  -1  17  -6        2.38        3.24     19.95 o 
   1  17  -6       15.04       15.14     13.73 o 
   3  17  -6       16.21        9.06     14.26 o 
   5  17  -6       19.54       21.72     15.35 o 
   7  17  -6        1.81        8.20     20.17 o 
  -2  18  -6       45.64       58.24     31.28 o 
   0  18  -6        4.46        2.70     19.95 o 
   2  18  -6        9.55        5.50     13.58 o 
   4  18  -6        5.23       17.01     12.09 o 
   6  18  -6        1.99        2.86     16.15 o 
  -1  19  -6       21.13       36.13     25.88 o 
   1  19  -6       22.23        8.89     14.26 o 
   3  19  -6       36.20       32.99     17.15 o 
   5  19  -6        5.84        9.07     16.58 o 
  -2  20  -6       20.85       37.75     29.12 o 
   0  20  -6       28.29        4.85     22.11 o 
   2  20  -6        9.63        1.38     14.56 o 
   4  20  -6       11.64       14.19     12.85 o 
   6  20  -6        1.52       -6.83     17.81 o 
  -1  21  -6       44.09       71.18     32.35 o 
   1  21  -6      140.30      110.40     35.32 o 
   3  21  -6       37.93       19.86     17.10 o 
   5  21  -6        3.46       -1.33     16.81 o 
   0  22  -6       68.19       88.43     33.43 o 
   2  22  -6      143.31      130.29     25.61 o 
   4  22  -6       25.96       34.25     19.03 o 
   6  22  -6        3.02        6.47     26.96 o 
  -1  23  -6       10.56       12.40     28.04 o 
   1  23  -6       45.69       57.81     19.94 o 
   3  23  -6       29.58       55.12     20.55 o 
   5  23  -6       12.14       27.17     20.11 o 
   0  24  -6        3.52        0.54     29.12 o 
   2  24  -6       16.32       15.60     18.50 o 
   4  24  -6       21.36       22.10     19.23 o 
   1  25  -6       10.38       10.78     28.58 o 
   3  25  -6        0.08       -4.29     17.96 o 
   2  26  -6        3.49        7.51     19.17 o 
   4  26  -6       22.44       33.03     22.11 o 
   1  27  -6       60.16       25.88     31.81 o 
   3  27  -6       59.17       62.28     23.70 o 
  -1   1  -5      189.37      149.19     16.56 o 
   1   1  -5       89.31       77.13     12.39 o 
   3   1  -5       38.00       36.05      5.98 o 
   5   1  -5        6.47        9.74      6.72 o 
   7   1  -5        1.72       -4.96     12.51 o 
  -2   2  -5      841.07      701.13    122.94 o 
   0   2  -5      477.87      327.78     21.16 o 
   2   2  -5      205.79      144.81     19.95 o 
   4   2  -5      387.19      361.87     14.94 o 
   6   2  -5      128.21      164.07     16.60 o 
   8   2  -5        4.31       14.16     16.38 o 
  -1   3  -5       15.40       15.61     11.32 o 
   1   3  -5      486.35      331.49     22.11 o 
   3   3  -5      186.16      164.79     14.57 o 
   5   3  -5      102.46      102.90     10.80 o 
   7   3  -5        6.23        7.95     17.79 o 
  -2   4  -5      282.31      237.47     21.57 o 
   0   4  -5     1092.85      895.00     97.60 o 
   2   4  -5      427.26      527.67    131.36 o 
   4   4  -5      532.72      525.23     33.63 o 
   6   4  -5       52.06       53.29     12.32 o 
   8   4  -5        4.26        4.85     15.63 o 
  -3   5  -5      985.69      936.64     55.54 o 
  -1   5  -5     1329.39     1040.63     88.16 o 
   1   5  -5      595.97      478.94     24.95 o 
   3   5  -5        4.93        8.97      5.11 o 
   5   5  -5      146.86      160.78     12.90 o 
   7   5  -5       45.43       65.52     18.68 o 
  -2   6  -5      612.19      599.08     44.22 o 
   0   6  -5      187.00      153.56     17.04 o 
   2   6  -5       15.32       23.05      6.82 o 
   4   6  -5       13.38        8.44      5.87 o 
   6   6  -5        8.30       10.42      9.75 o 
   8   6  -5       11.24       13.83     16.50 o 
  -3   7  -5      244.50      261.52     36.13 o 
  -1   7  -5      125.79       33.18     40.44 o 
   1   7  -5      346.37      300.98     42.33 o 
   3   7  -5      211.90      214.70     34.66 o 
   5   7  -5       38.47       36.47      8.75 o 
   7   7  -5       44.03       39.06     13.20 o 
  -2   8  -5      427.67      408.19     38.82 o 
   0   8  -5      558.20      389.79     82.77 o 
   2   8  -5      125.59      129.42     23.26 o 
   4   8  -5      103.44      105.73     10.97 o 
   6   8  -5       25.20       23.26     10.87 o 
   8   8  -5        3.75       11.03     15.41 o 
  -3   9  -5       94.24       76.03     24.80 o 
  -1   9  -5       50.02       30.51     10.97 o 
   1   9  -5       20.26       18.18      9.67 o 
   3   9  -5      174.33      192.67     25.20 o 
   5   9  -5       72.46       82.21     10.90 o 
   7   9  -5       54.93       93.16     19.60 o 
  -2  10  -5      184.51      235.64     33.97 o 
   0  10  -5       61.43       64.91     13.34 o 
   2  10  -5      545.64      629.89    113.01 o 
   4  10  -5       88.76      101.06     12.61 o 
   6  10  -5        1.90        5.58     10.05 o 
   8  10  -5        7.99       14.17     17.43 o 
  -3  11  -5      115.84      119.71     30.74 o 
  -1  11  -5      202.15      167.66     34.78 o 
   1  11  -5      332.48      281.04     37.48 o 
   3  11  -5      261.45      298.39     50.38 o 
   5  11  -5       41.24       37.36     10.78 o 
   7  11  -5       10.13        9.01     12.49 o 
  -2  12  -5       10.80        7.55     17.79 o 
   0  12  -5      239.37      209.63     20.71 o 
   2  12  -5      132.94      131.20     14.78 o 
   4  12  -5       81.91       84.64     12.76 o 
   6  12  -5       48.75       54.62     13.99 o 
   8  12  -5       12.34       20.15     18.87 o 
  -3  13  -5       87.35       65.79     26.42 o 
  -1  13  -5       85.66       60.86     14.12 o 
   1  13  -5        8.54        0.55      6.87 o 
   3  13  -5      127.84      141.77     14.72 o 
   5  13  -5      180.57      257.65     94.36 o 
   7  13  -5       37.01       54.72     15.86 o 
  -4  14  -5        7.05       -4.31     23.73 o 
  -2  14  -5       62.83       64.71     23.73 o 
   0  14  -5        6.78        7.65      9.89 o 
   2  14  -5       69.02       68.23     11.38 o 
   4  14  -5       94.15      129.82     22.27 o 
   6  14  -5       13.19       17.99     12.63 o 
   8  14  -5        3.02        0.89     18.67 o 
  -3  15  -5       30.21       15.10     22.65 o 
  -1  15  -5       20.60        5.39     18.87 o 
   1  15  -5       70.56       58.90     11.98 o 
   3  15  -5        3.42        7.82      8.79 o 
   5  15  -5       54.37       65.07     16.76 o 
   7  15  -5       19.66       32.27     14.84 o 
  -4  16  -5        5.39        0.54     25.34 o 
  -2  16  -5        3.84       14.56     21.03 o 
   0  16  -5       44.24       29.27     13.15 o 
   2  16  -5      236.42      242.47     29.91 o 
   4  16  -5      268.01      381.36     36.13 o 
   6  16  -5       69.05      108.62     31.28 o 
  -3  17  -5       10.72        4.85     22.11 o 
  -1  17  -5      257.00      257.75     37.75 o 
   1  17  -5       69.06       36.70     10.58 o 
   3  17  -5      226.26      295.51     67.67 o 
   5  17  -5       81.72      114.20     36.94 o 
   7  17  -5       14.32       21.28     16.03 o 
  -4  18  -5        7.12        0.54     24.27 o 
  -2  18  -5      101.20       67.94     28.04 o 
   0  18  -5       77.33       63.13     12.40 o 
   2  18  -5       74.09       79.41     13.85 o 
   4  18  -5      146.98      191.93     33.42 o 
   6  18  -5       88.99      108.43     25.61 o 
  -3  19  -5       55.32       42.60     28.58 o 
  -1  19  -5      160.12      187.11     37.21 o 
   1  19  -5       14.08        6.28      9.02 o 
   3  19  -5       61.38       75.57     14.27 o 
   5  19  -5       18.43       41.67     17.35 o 
   7  19  -5        6.63        7.61     19.17 o 
  -2  20  -5       38.12       18.33     23.73 o 
   0  20  -5       83.59       89.06     18.83 o 
   2  20  -5       18.21       20.50     10.83 o 
   4  20  -5       30.58       18.73     15.44 o 
   6  20  -5       51.55       66.39     38.29 o 
  -3  21  -5       10.70       -9.17     24.27 o 
  -1  21  -5       52.50       51.23     29.12 o 
   1  21  -5      201.68      156.01     19.87 o 
   3  21  -5      107.78       85.55     23.68 o 
   5  21  -5       16.72        5.72     15.19 o 
  -2  22  -5        6.67       23.73     26.96 o 
   0  22  -5       91.75       71.47     39.36 o 
   2  22  -5       21.85       22.40     12.01 o 
   4  22  -5        2.63        0.39     13.73 o 
   6  22  -5       17.80       18.67     20.96 o 
  -1  23  -5       37.21       36.67     28.58 o 
   1  23  -5       58.39       55.22     14.53 o 
   3  23  -5       31.59       38.43     14.27 o 
   5  23  -5        5.60       -4.85     16.81 o 
  -2  24  -5        9.39      -16.18     23.73 o 
   0  24  -5       57.99       65.35     20.33 o 
   2  24  -5       87.85       96.48     20.47 o 
   4  24  -5       38.53       42.79     19.18 o 
  -1  25  -5       33.27       35.05     30.74 o 
   1  25  -5        3.95        3.18     12.60 o 
   3  25  -5       56.35       60.46     17.65 o 
   5  25  -5       15.42       26.54     20.02 o 
   0  26  -5        9.43        1.86     16.72 o 
   2  26  -5       25.50       14.56     14.36 o 
   4  26  -5       22.15       14.14     29.39 o 
  -1  27  -5       24.41       23.19     31.81 o 
   1  27  -5       38.46       38.56     15.89 o 
   3  27  -5        9.36       22.38     18.68 o 
   0  28  -5        2.05       11.47     18.73 o 
   2  28  -5       49.46       48.09     16.92 o 
   4  28  -5       16.08       -2.70     25.88 o 
   1  29  -5       37.07       39.80     21.57 o 
   3  29  -5        5.14       16.49     20.17 o 
  -2   0  -4      445.23      263.68     24.80 o 
   0   0  -4     1436.38     1177.13     46.37 o 
   2   0  -4     2663.81     2345.24    205.71 o 
   4   0  -4      201.36      208.02     16.17 o 
   6   0  -4       80.46       66.86     21.57 o 
   8   0  -4        3.79       -1.62     21.03 o 
  -3   1  -4      113.25       87.89     19.41 o 
  -1   1  -4      104.67       91.38     12.01 o 
   1   1  -4      243.40      195.98     17.26 o 
   3   1  -4      358.81      276.00     11.21 o 
   5   1  -4       82.63       81.41      9.37 o 
   7   1  -4        7.15        2.86     12.35 o 
   9   1  -4        0.99        2.86     17.73 o 
  -2   2  -4       21.34       21.79      9.06 o 
   0   2  -4     1131.30      839.29     29.39 o 
   2   2  -4      985.92      795.48     73.27 o 
   4   2  -4      119.59      103.57      9.07 o 
   6   2  -4        2.13        1.26      7.88 o 
   8   2  -4        5.39       17.34     16.20 o 
  -3   3  -4       80.85       65.79     18.87 o 
  -1   3  -4      111.39       82.05     15.37 o 
   1   3  -4      362.01      367.62     19.43 o 
   3   3  -4      612.91      529.15     25.92 o 
   5   3  -4       46.19       26.76      7.34 o 
   7   3  -4       31.91       33.16     14.87 o 
  -2   4  -4       27.28       18.43      8.57 o 
   0   4  -4      490.93      422.47     39.90 o 
   2   4  -4      788.91      733.82    101.00 o 
   4   4  -4      117.52       98.42      9.08 o 
   6   4  -4        0.52       -1.51      7.99 o 
   8   4  -4        0.16       -3.23     14.59 o 
  -3   5  -4        0.89        6.47     12.40 o 
  -1   5  -4      884.02      854.67     44.22 o 
   1   5  -4      567.91      635.43    129.82 o 
   3   5  -4     1146.24      917.70     42.57 o 
   5   5  -4      125.27      111.97     10.73 o 
   7   5  -4        6.28       -4.28     11.36 o 
  -2   6  -4      239.26      187.00     21.84 o 
   0   6  -4     1699.26     1463.86    163.66 o 
   2   6  -4     2089.42     2438.51    483.51 o 
   4   6  -4      109.45       90.18      8.97 o 
   6   6  -4        4.69        3.05      9.00 o 
   8   6  -4        4.66        5.90     15.06 o 
  -3   7  -4      274.29      266.38     30.74 o 
  -1   7  -4       56.20       51.46     10.78 o 
   1   7  -4      659.37      818.98    160.88 o 
   3   7  -4     1767.43     1706.96     58.24 o 
   5   7  -4      634.84      765.96     50.51 o 
   7   7  -4       38.70       36.55     15.24 o 
  -2   8  -4       33.20       33.97     15.64 o 
   0   8  -4      359.46      309.80     37.81 o 
   2   8  -4      117.29      149.95     29.88 o 
   4   8  -4      135.62      129.58     12.24 o 
   6   8  -4      193.96      238.46     22.27 o 
   8   8  -4       17.56       26.35     16.96 o 
  -3   9  -4       17.02       35.05     19.95 o 
  -1   9  -4      328.13      226.74     49.61 o 
   1   9  -4      641.20      616.96    134.36 o 
   3   9  -4       40.59       53.73     11.01 o 
   5   9  -4      243.26      230.21     35.71 o 
   7   9  -4       54.21       62.67     18.58 o 
  -4  10  -4      175.67      212.46     35.05 o 
  -2  10  -4      261.51      237.80     29.66 o 
   0  10  -4      121.48      102.95     14.86 o 
   2  10  -4      175.85      149.33     12.08 o 
   4  10  -4      522.50      600.85     41.47 o 
   6  10  -4      109.40      123.81     16.85 o 
   8  10  -4        8.09        0.21     15.79 o 
  -3  11  -4        8.28        4.85     16.72 o 
  -1  11  -4        1.58        6.16      8.09 o 
   1  11  -4      178.46      163.01     29.27 o 
   3  11  -4       20.06       17.66      7.26 o 
   5  11  -4        8.95       15.58     11.42 o 
   7  11  -4        2.44        4.34     11.37 o 
  -4  12  -4       20.83       22.11     22.11 o 
  -2  12  -4      235.43      230.79     30.74 o 
   0  12  -4      672.37      635.16     92.16 o 
   2  12  -4      390.45      453.66     84.31 o 
   4  12  -4       40.02       52.99     10.26 o 
   6  12  -4        0.23        9.26     10.04 o 
   8  12  -4        1.24       16.21     17.73 o 
  -3  13  -4       48.76       34.51     20.49 o 
  -1  13  -4      594.83      494.47    149.64 o 
   1  13  -4       78.45       42.20     23.10 o 
   3  13  -4      107.75      107.83     27.96 o 
   5  13  -4       62.19       84.23     30.20 o 
   7  13  -4       23.03       24.03     13.92 o 
  -4  14  -4       29.73       33.97     24.80 o 
  -2  14  -4      145.98      207.06     33.43 o 
   0  14  -4      337.82      208.52     51.26 o 
   2  14  -4      162.40      159.78     28.76 o 
   4  14  -4      129.72      152.64     14.89 o 
   6  14  -4       20.95       27.87     15.44 o 
   8  14  -4        0.82        1.66     17.49 o 
  -3  15  -4       36.21       33.97     22.11 o 
  -1  15  -4      284.57      209.96     69.83 o 
   1  15  -4     1498.26     1453.83    211.34 o 
   3  15  -4      748.31      833.85    172.39 o 
   5  15  -4      102.64      132.22     20.20 o 
   7  15  -4        0.20        1.02     12.22 o 
  -4  16  -4       50.00       66.32     29.12 o 
  -2  16  -4        5.20       -4.31     16.18 o 
   0  16  -4       24.06       10.40      7.64 o 
   2  16  -4      575.43      618.96    104.20 o 
   4  16  -4       95.74      120.40     24.53 o 
   6  16  -4       11.17       24.84     15.89 o 
  -3  17  -4       20.43       19.41     22.11 o 
  -1  17  -4       50.88       61.47     23.73 o 
   1  17  -4       86.66       85.95     12.40 o 
   3  17  -4      104.88       97.71     19.22 o 
   5  17  -4      149.21      164.61     55.27 o 
   7  17  -4       55.05       88.46     25.07 o 
  -2  18  -4      200.18      149.91     31.81 o 
   0  18  -4      759.58      641.51     71.34 o 
   2  18  -4     1042.62     1093.60    160.03 o 
   4  18  -4      736.72     1007.94    253.17 o 
   6  18  -4      150.89      215.10     52.84 o 
  -3  19  -4       25.87       25.88     22.11 o 
  -1  19  -4      180.45      167.70     32.89 o 
   1  19  -4      416.45      418.25     44.82 o 
   3  19  -4       41.80       34.50     11.15 o 
   5  19  -4        4.25        5.58     13.20 o 
   7  19  -4       11.33       20.44     19.80 o 
  -2  20  -4      156.59      200.05     36.67 o 
   0  20  -4      121.41      105.15     21.23 o 
   2  20  -4      389.69      432.40     58.48 o 
   4  20  -4      270.67      340.08    109.73 o 
   6  20  -4       21.21       25.55     17.11 o 
  -3  21  -4       22.69       19.41     23.19 o 
  -1  21  -4      133.77      129.95     32.35 o 
   1  21  -4       88.68       89.76     17.10 o 
   3  21  -4       22.45       21.89     11.80 o 
   5  21  -4       94.23      114.21     40.17 o 
   7  21  -4       46.96       55.07     22.92 o 
  -2  22  -4       52.06       56.08     28.58 o 
   0  22  -4      324.83      262.59     44.11 o 
   2  22  -4      188.85      197.13     34.90 o 
   4  22  -4      147.70      182.47     70.37 o 
   6  22  -4       60.51       62.73     21.54 o 
  -1  23  -4       38.43       47.99     26.96 o 
   1  23  -4       55.09       59.21     13.71 o 
   3  23  -4       35.38       34.03     12.98 o 
   5  23  -4       17.54       29.08     18.42 o 
  -2  24  -4       21.55       23.73     26.42 o 
   0  24  -4        2.23        4.11     10.49 o 
   2  24  -4       60.77       40.62     15.08 o 
   4  24  -4       27.43       36.72     18.25 o 
   6  24  -4       16.17       27.60     21.69 o 
  -1  25  -4        2.23        3.77     23.73 o 
   1  25  -4        6.74       14.64     11.81 o 
   3  25  -4       24.89       23.28     16.12 o 
   5  25  -4       14.40       19.68     19.45 o 
   0  26  -4       47.75       52.71     18.35 o 
   2  26  -4        0.39       10.13     12.32 o 
   4  26  -4        3.38       17.95     16.72 o 
   1  27  -4      112.11       79.54     16.44 o 
   3  27  -4        7.57        0.47     15.44 o 
   5  27  -4        5.41        0.17     17.87 o 
   0  28  -4       47.99       43.26     20.21 o 
   2  28  -4       62.98       53.29     16.53 o 
   4  28  -4       31.99       19.30     18.87 o 
   1  29  -4       14.63       15.31     16.72 o 
   3  29  -4       17.58       25.01     19.63 o 
   0  30  -4       68.58       42.06     27.50 o 
   2  30  -4       31.36       22.90     18.67 o 
   1  31  -4        4.38        0.54     24.27 o 
  -3   1  -3        8.55       11.05      7.24 o 
  -1   1  -3      279.53      245.81     40.71 o 
   1   1  -3      417.09      313.95     18.87 o 
   3   1  -3      187.49      141.16      8.25 o 
   5   1  -3       28.01       30.41      6.91 o 
   7   1  -3        7.41        5.90     11.80 o 
  -2   2  -3      676.77      654.62     30.74 o 
   0   2  -3     1080.55      802.55     62.82 o 
   2   2  -3      672.89      460.73     21.33 o 
   4   2  -3     1194.49      973.30     46.31 o 
   6   2  -3        0.40       -6.99      8.74 o 
   8   2  -3       65.04       64.73     19.43 o 
  -3   3  -3      272.03      377.46     28.58 o 
  -1   3  -3      724.18      684.82     33.43 o 
   1   3  -3      739.81      884.01    205.31 o 
   3   3  -3      158.08      149.33     10.20 o 
   5   3  -3      125.30      149.41     11.97 o 
   7   3  -3       13.66       19.29     13.47 o 
  -2   4  -3     2753.83     2812.15    300.62 o 
   0   4  -3     2439.15     2469.42    331.54 o 
   2   4  -3      723.22      614.87     50.62 o 
   4   4  -3       15.34       12.11      5.11 o 
   6   4  -3       45.06       51.05     11.91 o 
   8   4  -3        0.16        7.28     15.25 o 
  -1   5  -3     3326.44     3011.97    498.52 o 
   1   5  -3     6404.71     7205.19   1677.82 o 
   3   5  -3     2334.06     2059.37     63.56 o 
   5   5  -3      342.79      298.91     17.11 o 
   7   5  -3       11.33        7.57     11.80 o 
  -4   6  -3      193.94      291.18     30.74 o 
  -2   6  -3      743.82      754.56     73.07 o 
   0   6  -3      288.72      303.87     41.12 o 
   2   6  -3      601.70      534.01     30.74 o 
   4   6  -3      375.13      358.00     15.63 o 
   6   6  -3       12.85        3.53      8.25 o 
   8   6  -3        1.20       14.29     15.63 o 
  -3   7  -3      242.44      311.67     30.74 o 
  -1   7  -3      315.94      275.25     55.81 o 
   1   7  -3     3510.20     3760.95    741.70 o 
   3   7  -3      747.00      593.42     70.09 o 
   5   7  -3       45.63       39.54      9.18 o 
   7   7  -3        6.54       13.45     12.18 o 
  -2   8  -3     1144.66     1067.84    212.72 o 
   0   8  -3     2487.54     2711.94    354.18 o 
   2   8  -3     2072.43     2210.64    395.23 o 
   4   8  -3      603.49      585.22     20.07 o 
   6   8  -3       50.07       46.84     11.72 o 
   8   8  -3        0.92        0.48     14.43 o 
  -3   9  -3       48.22       59.31     18.87 o 
  -1   9  -3      196.86      183.33     36.67 o 
   1   9  -3     1438.18     1264.48    112.97 o 
   3   9  -3      271.09      309.12     44.14 o 
   5   9  -3      140.61      151.29     17.92 o 
   7   9  -3       30.00       43.14     30.20 o 
  -4  10  -3       47.92       46.37     21.03 o 
  -2  10  -3       28.70       22.43      8.08 o 
   0  10  -3     1070.18      956.86    176.06 o 
   2  10  -3      480.65      495.27     76.57 o 
   4  10  -3      321.90      342.98     27.70 o 
   6  10  -3       33.25       36.96     11.24 o 
   8  10  -3       20.51       16.39     16.72 o 
  -3  11  -3      335.55      377.46     35.59 o 
  -1  11  -3      354.29      292.43     56.89 o 
   1  11  -3      655.33      627.11     90.11 o 
   3  11  -3     1022.22     1079.91    103.42 o 
   5  11  -3       94.70       97.78     16.58 o 
   7  11  -3        9.37        0.64     12.77 o 
  -4  12  -3       68.01       81.96     25.34 o 
  -2  12  -3      309.85      306.28     32.35 o 
   0  12  -3      407.90      393.35     54.72 o 
   2  12  -3     1713.52     1943.94    319.66 o 
   4  12  -3       83.14       78.07     14.09 o 
   6  12  -3       19.62       19.95     14.11 o 
   8  12  -3        3.57       10.97     17.49 o 
  -3  13  -3       90.10      108.38     24.80 o 
  -1  13  -3      292.06      204.72     35.59 o 
   1  13  -3      108.60       87.65     12.13 o 
   3  13  -3      160.21      175.46     32.08 o 
   5  13  -3       49.85       47.89     13.88 o 
   7  13  -3        1.39       -2.96     11.80 o 
  -2  14  -3      214.88      249.66     32.89 o 
   0  14  -3      573.40      549.82     70.71 o 
   2  14  -3        9.65        6.00      6.16 o 
   4  14  -3       21.58       18.06     10.29 o 
   6  14  -3        1.64        8.12     13.34 o 
   8  14  -3        1.32        4.68     15.58 o 
  -3  15  -3      304.36      335.40     37.75 o 
  -1  15  -3       65.48       50.00     23.19 o 
   1  15  -3       66.39       66.53     11.39 o 
   3  15  -3       11.85       15.56     10.06 o 
   5  15  -3        5.67        6.30     10.62 o 
   7  15  -3        8.65        3.54     13.32 o 
  -2  16  -3      970.56     1070.90     59.85 o 
   0  16  -3      694.56      605.29     78.48 o 
   2  16  -3       62.36       54.97      9.74 o 
   4  16  -3       22.30       30.62     23.19 o 
   6  16  -3        9.52       16.48     13.99 o 
  -1  17  -3     1505.16     1222.46    308.98 o 
   1  17  -3      533.46      524.26     84.36 o 
   3  17  -3      191.78      235.46     44.19 o 
   5  17  -3       51.01       71.91     17.73 o 
   7  17  -3        4.89       -2.02     16.43 o 
  -2  18  -3      239.92      193.04     32.89 o 
   0  18  -3     1237.16     1113.06    186.43 o 
   2  18  -3      264.38      316.63     32.77 o 
   4  18  -3      140.67      164.46     44.22 o 
   6  18  -3       35.92       54.80     18.47 o 
  -1  19  -3      388.67      350.53     55.92 o 
   1  19  -3      716.85      683.78    113.23 o 
   3  19  -3     1257.47     1506.14    239.05 o 
   5  19  -3      328.88      395.91    105.96 o 
   7  19  -3       26.95       28.21     19.56 o 
  -2  20  -3      427.25      404.42     43.68 o 
   0  20  -3     1029.95      908.47    130.18 o 
   2  20  -3     1753.27     1800.68    263.93 o 
   4  20  -3      395.87      461.68    125.37 o 
   6  20  -3       66.38       68.61     20.78 o 
  -1  21  -3      178.60      144.91     20.46 o 
   1  21  -3      429.60      458.83     68.90 o 
   3  21  -3      246.92      261.96     76.03 o 
   5  21  -3       97.72      115.35     21.73 o 
   7  21  -3       19.89       50.00     22.34 o 
   0  22  -3       47.02       27.00     10.19 o 
   2  22  -3       83.93       94.05     25.22 o 
   4  22  -3        2.95        6.55     12.70 o 
   6  22  -3        4.04       -6.34     14.26 o 
  -1  23  -3       33.81       20.74     13.58 o 
   1  23  -3       10.01        6.68      9.54 o 
   3  23  -3      131.72      115.46     39.36 o 
   5  23  -3       70.65       92.66     21.64 o 
   0  24  -3       94.68       87.49     17.89 o 
   2  24  -3      186.80      188.55     37.54 o 
   4  24  -3       81.87       68.42     50.69 o 
   6  24  -3        9.41        4.11     18.11 o 
   1  25  -3       90.35       57.53     13.93 o 
   3  25  -3       91.29      108.25     40.17 o 
   5  25  -3       10.75       19.07     17.91 o 
   0  26  -3      110.45       84.04     41.52 o 
   2  26  -3       39.15       20.50     14.59 o 
   4  26  -3       44.71       31.92     17.35 o 
   1  27  -3       66.57       36.67     16.17 o 
   3  27  -3       15.50       13.41     28.85 o 
   5  27  -3        4.76        7.75     18.29 o 
   0  28  -3        2.09       -3.24     18.87 o 
   2  28  -3        7.36        9.20     14.59 o 
   4  28  -3        0.69       -4.20     15.79 o 
   1  29  -3       23.62       13.32     17.52 o 
   3  29  -3        6.79       -5.23     15.03 o 
   0  30  -3       24.06       14.02     22.65 o 
   2  30  -3       17.95        3.57     15.79 o 
   4  30  -3        1.40       -5.57     18.11 o 
   1  31  -3       21.60        8.91     16.50 o 
   3  31  -3        4.32        5.93     18.68 o 
   0  32  -3        0.90        1.08     23.73 o 
   2  32  -3       37.83       10.36     18.29 o 
  -2   0  -2      371.28      361.28     20.49 o 
   0   0  -2    11497.20     8113.21     84.66 o 
   2   0  -2     5153.30     3408.94    375.30 o 
   4   0  -2     1984.61     1714.22    104.34 o 
   6   0  -2     1576.54     1529.25     71.18 o 
   8   0  -2      299.31      317.60     47.99 o 
  -3   1  -2      215.76      292.47     32.08 o 
  -1   1  -2     1207.82      765.72    108.11 o 
   1   1  -2     1372.45      925.92     47.71 o 
   3   1  -2      462.93      383.28     19.54 o 
   5   1  -2       12.21        4.80      5.94 o 
   7   1  -2       40.61       27.29     14.47 o 
  -2   2  -2      247.37      271.02     12.67 o 
   0   2  -2     1275.14     1156.89    185.11 o 
   2   2  -2     1022.35      768.31     56.14 o 
   4   2  -2      167.98      149.80     13.78 o 
   6   2  -2      115.37      126.11     19.12 o 
   8   2  -2       14.97       20.56     17.43 o 
  -3   3  -2     1219.09     1532.03     66.59 o 
  -1   3  -2     1675.68     1472.23    214.34 o 
   1   3  -2     2972.83     2677.71    439.61 o 
   3   3  -2      348.81      262.35     12.84 o 
   5   3  -2       99.23       90.68     10.92 o 
   7   3  -2       19.12       19.06     12.90 o 
  -4   4  -2       46.28       85.74     17.79 o 
  -2   4  -2       22.01       22.41      7.28 o 
   0   4  -2      553.10      552.37     97.79 o 
   2   4  -2      117.28      126.63     17.52 o 
   4   4  -2      914.46      783.46     33.22 o 
   6   4  -2      536.32      497.45     30.50 o 
   8   4  -2      118.77      139.80     33.43 o 
  -3   5  -2      187.17      178.48     20.49 o 
  -1   5  -2      752.67      677.00    127.80 o 
   1   5  -2      370.04      316.87     13.53 o 
   3   5  -2       50.16       54.57      6.65 o 
   5   5  -2      115.13      112.64     12.33 o 
   7   5  -2       17.94       21.01     13.91 o 
  -2   6  -2      229.40      215.99     55.00 o 
   0   6  -2     4291.02     4085.76    577.79 o 
   2   6  -2     2099.58     1856.90    148.28 o 
   4   6  -2      317.77      261.24     12.35 o 
   6   6  -2       11.77       11.49     11.01 o 
   8   6  -2       10.99        8.68     15.96 o 
  -3   7  -2     1017.88     1296.84     50.69 o 
  -1   7  -2     2536.21     2025.60    440.82 o 
   1   7  -2     1223.47     1187.02    211.79 o 
   3   7  -2     1947.17     1720.28     34.60 o 
   5   7  -2      165.99      144.07     13.69 o 
   7   7  -2        3.30        1.88     12.18 o 
  -2   8  -2      392.96      330.96     88.16 o 
   0   8  -2      712.80      710.35    115.99 o 
   2   8  -2      611.32      622.30     62.79 o 
   4   8  -2      744.85      775.88     20.26 o 
   6   8  -2      193.38      198.88     17.70 o 
   8   8  -2       17.36       31.63     17.49 o 
  -3   9  -2      449.72      535.99     35.59 o 
  -1   9  -2     4171.59     3467.05    788.35 o 
   1   9  -2     2382.30     2413.42    368.16 o 
   3   9  -2       26.05       23.86      6.11 o 
   5   9  -2      260.32      271.61     21.52 o 
   7   9  -2       90.99       93.61     19.95 o 
  -2  10  -2     1796.97     1488.78    424.64 o 
   0  10  -2     2752.20     2645.93    317.12 o 
   2  10  -2       23.07       20.34      5.46 o 
   4  10  -2      135.58      116.45     14.68 o 
   6  10  -2       20.07       24.39     10.06 o 
   8  10  -2        3.28        3.00     15.41 o 
  -3  11  -2       99.49      137.50     23.19 o 
  -1  11  -2      596.47      544.80    137.23 o 
   1  11  -2      302.19      272.69     36.82 o 
   3  11  -2      324.80      326.68     29.51 o 
   5  11  -2       36.29       33.33     11.97 o 
   7  11  -2        6.94        0.68     13.15 o 
  -2  12  -2      632.19      534.45    155.57 o 
   0  12  -2     1341.00     1307.74    193.41 o 
   2  12  -2      431.83      443.95     62.11 o 
   4  12  -2       97.64      106.90     15.06 o 
   6  12  -2       46.60       30.17     14.68 o 
   8  12  -2        5.54      -11.77     15.89 o 
  -3  13  -2       29.46       28.58     16.72 o 
  -1  13  -2       50.78       50.98      7.46 o 
   1  13  -2      675.82      651.62     87.39 o 
   3  13  -2       36.94       34.26      7.52 o 
   5  13  -2      296.86      355.07     52.31 o 
   7  13  -2       48.84       43.01     16.56 o 
  -2  14  -2       46.77       94.90     20.49 o 
   0  14  -2      345.58      352.37     60.18 o 
   2  14  -2      220.48      254.21     34.64 o 
   4  14  -2      104.08       74.93     14.29 o 
   6  14  -2        8.78       15.81     13.97 o 
   8  14  -2        3.48       15.81     18.80 o 
  -1  15  -2      721.01      648.29     98.85 o 
   1  15  -2      684.71      722.20     99.22 o 
   3  15  -2      137.40      165.86     19.24 o 
   5  15  -2       83.73      102.03     17.87 o 
   7  15  -2       34.03       50.69     26.96 o 
  -2  16  -2     1284.78     1413.31     63.63 o 
   0  16  -2      678.78      659.96     73.47 o 
   2  16  -2      807.77      915.04    119.48 o 
   4  16  -2       12.19       10.39     10.48 o 
   6  16  -2        1.95        4.55     13.47 o 
  -1  17  -2      665.28      536.68     69.61 o 
   1  17  -2      453.05      441.37     51.15 o 
   3  17  -2       85.45       89.85     15.81 o 
   5  17  -2        0.15        1.33     11.36 o 
   7  17  -2        2.57        1.58     17.04 o 
   0  18  -2      315.41      291.80     48.66 o 
   2  18  -2        3.09        8.44      7.23 o 
   4  18  -2       30.05       35.76     13.53 o 
   6  18  -2        2.05       -3.92     14.11 o 
  -1  19  -2      564.18      467.60     47.13 o 
   1  19  -2      517.04      516.41     86.08 o 
   3  19  -2      235.35      250.24     80.34 o 
   5  19  -2        4.89        6.22     12.67 o 
   7  19  -2        7.68       17.59     18.63 o 
   0  20  -2       12.64        8.54      7.09 o 
   2  20  -2      325.65      368.97     52.08 o 
   4  20  -2      110.88      137.79     49.34 o 
   6  20  -2        7.57        2.86     14.85 o 
  -1  21  -2      449.23      307.70     45.30 o 
   1  21  -2     1655.49     1531.41    256.10 o 
   3  21  -2      320.60      322.96     64.44 o 
   5  21  -2       11.88       12.45     15.03 o 
   7  21  -2        2.43       -0.22     20.46 o 
   0  22  -2     1769.54     1506.10    396.60 o 
   2  22  -2      376.82      379.77     97.87 o 
   4  22  -2       40.89       28.58     14.87 o 
   6  22  -2        1.38       -0.18     15.29 o 
  -1  23  -2      356.39      389.32     39.36 o 
   1  23  -2      132.54      136.38     46.37 o 
   3  23  -2       22.42       23.09     12.90 o 
   5  23  -2       35.44       44.42     19.40 o 
   0  24  -2       76.15       65.18     15.51 o 
   2  24  -2       70.91       52.36     21.57 o 
   4  24  -2       48.83       45.20     18.11 o 
   6  24  -2        5.24       13.68     18.64 o 
  -1  25  -2        0.94        8.09     16.18 o 
   1  25  -2       87.42       47.51     24.53 o 
   3  25  -2      128.83      129.77     69.29 o 
   5  25  -2       27.20       21.16     19.25 o 
   0  26  -2        4.85        4.28     12.01 o 
   2  26  -2       28.12       12.42     14.29 o 
   4  26  -2       13.05       15.40     16.28 o 
  -1  27  -2      142.70      134.81     31.81 o 
   1  27  -2      145.75      149.92     39.36 o 
   3  27  -2       54.09       42.87     17.54 o 
   5  27  -2        3.84       11.62     18.26 o 
   0  28  -2       68.54       46.88     35.05 o 
   2  28  -2      137.44      135.87     23.56 o 
   4  28  -2       47.33       48.41     24.53 o 
  -1  29  -2       22.98       10.78     21.57 o 
   1  29  -2       53.32       20.84     14.47 o 
   3  29  -2       48.87       35.92     19.63 o 
   0  30  -2       61.62       46.37     26.42 o 
   2  30  -2        5.23       11.35     15.62 o 
   4  30  -2        3.25       -1.29     17.34 o 
   1  31  -2       16.25        3.37     15.82 o 
   3  31  -2        7.67       -4.07     16.31 o 
   0  32  -2       16.82        5.93     22.11 o 
   2  32  -2        3.98        1.58     15.80 o 
   1  33  -2        5.73       -6.95     16.50 o 
  -3   1  -1      122.89      158.39      9.67 o 
  -1   1  -1      977.84      722.02     18.33 o 
   1   1  -1     4713.70     3042.93    237.27 o 
   3   1  -1       77.67       65.40      5.52 o 
   5   1  -1        7.24        0.54      7.24 o 
   7   1  -1        7.28        6.17     10.66 o 
  -2   2  -1      744.04      741.26     35.05 o 
   0   2  -1    11417.22     9981.15   2060.89 o 
   2   2  -1    52798.69    42011.19   3650.99 o 
   4   2  -1    12133.89    10596.13    933.99 o 
   6   2  -1     1112.28     1090.30     80.88 o 
   8   2  -1       72.20       63.07     20.55 o 
  -1   3  -1     2105.15     1929.87    421.94 o 
   1   3  -1     2146.24     1774.87    128.18 o 
   3   3  -1     1912.62     1759.21    177.94 o 
   5   3  -1      397.02      406.99     34.54 o 
   7   3  -1       17.96       29.46     13.88 o 
  -2   4  -1     1566.30     1104.88     34.51 o 
   0   4  -1      767.64      597.65    114.05 o 
   2   4  -1       86.95       78.40      5.62 o 
   4   4  -1     1043.89     1012.68    107.40 o 
   6   4  -1      110.42       94.99     17.54 o 
   8   4  -1       18.51       16.09     16.96 o 
  -1   5  -1     4266.50     3558.11    883.52 o 
   1   5  -1     5057.05     4937.74    515.01 o 
   3   5  -1     1943.75     1791.55    104.07 o 
   5   5  -1       41.39       36.82      8.90 o 
   7   5  -1        0.50        4.26     12.01 o 
  -2   6  -1      831.23      994.33     36.67 o 
   0   6  -1     1681.32     1580.60    212.73 o 
   2   6  -1     1733.00     1603.98     42.50 o 
   4   6  -1       34.92       36.79      9.29 o 
   6   6  -1       23.10       20.22     12.20 o 
   8   6  -1        4.72       -4.48     14.43 o 
  -1   7  -1     1510.25     1301.32    306.55 o 
   1   7  -1      115.27      121.48     16.94 o 
   3   7  -1      568.20      557.64     30.74 o 
   5   7  -1       92.42       89.95     11.61 o 
   7   7  -1        8.01       14.68     13.53 o 
  -2   8  -1      349.61      395.25     25.88 o 
   0   8  -1       89.26      102.29     11.99 o 
   2   8  -1      364.08      323.53     19.96 o 
   4   8  -1       98.78      106.87     14.56 o 
   6   8  -1        9.88       15.64     11.82 o 
   8   8  -1       10.15       16.63     16.94 o 
  -1   9  -1      572.38      521.98     77.78 o 
   1   9  -1     2668.41     2876.75    333.12 o 
   3   9  -1      275.94      280.01     17.16 o 
   5   9  -1      321.01      346.91     23.05 o 
   7   9  -1       85.13       91.16     19.27 o 
  -2  10  -1     1343.03     1217.34    314.64 o 
   0  10  -1      978.00     1061.99    129.58 o 
   2  10  -1     2543.85     2676.85    262.81 o 
   4  10  -1      780.27      811.54     46.10 o 
   6  10  -1      146.66      128.19     15.51 o 
   8  10  -1       15.62       17.70     24.00 o 
  -1  11  -1      488.30      484.84     52.98 o 
   1  11  -1     3596.00     3961.59    479.44 o 
   3  11  -1     3760.08     3886.35    437.04 o 
   5  11  -1      524.01      568.84     53.65 o 
   7  11  -1       32.12       22.38     15.63 o 
  -2  12  -1      315.11      259.91     16.72 o 
   0  12  -1     1036.60      963.47    114.93 o 
   2  12  -1      532.95      526.75     77.29 o 
   4  12  -1       88.10      108.66     25.34 o 
   6  12  -1       17.16       14.25     13.05 o 
   8  12  -1        8.25        1.27     16.28 o 
  -1  13  -1       30.94       37.47     10.87 o 
   1  13  -1     1384.80     1544.94    226.60 o 
   3  13  -1     1335.36     1310.56    262.87 o 
   5  13  -1      126.81      127.24     18.04 o 
   7  13  -1        5.41       17.89     15.62 o 
  -2  14  -1      115.15       76.03     12.40 o 
   0  14  -1      652.87      750.64    110.18 o 
   2  14  -1      106.11      106.69     12.45 o 
   4  14  -1       22.96       21.84     10.68 o 
   6  14  -1        3.45       -1.53     12.04 o 
  -1  15  -1       60.12       51.66      9.33 o 
   1  15  -1      469.05      478.73     69.42 o 
   3  15  -1      364.30      384.27     91.94 o 
   5  15  -1        9.83       10.69     11.24 o 
   7  15  -1        4.08      -15.64     18.87 o 
  -2  16  -1      144.10      114.86     15.64 o 
   0  16  -1       65.07       57.92     10.06 o 
   2  16  -1       16.42       11.72      6.03 o 
   4  16  -1       26.13       42.27     12.95 o 
   6  16  -1        2.16        4.56     13.82 o 
  -1  17  -1      718.45      578.43    118.09 o 
   1  17  -1      593.60      586.54    116.74 o 
   3  17  -1      420.09      444.91     44.88 o 
   5  17  -1      172.48      197.79     25.61 o 
   7  17  -1        5.78        9.17     22.11 o 
   0  18  -1      516.10      484.74    135.08 o 
   2  18  -1      228.47      248.78     61.74 o 
   4  18  -1       39.79       32.94     13.12 o 
   6  18  -1       25.63       25.68     17.20 o 
  -1  19  -1      239.11      218.42     43.95 o 
   1  19  -1      144.61      123.60     56.08 o 
   3  19  -1      278.23      354.91    119.44 o 
   5  19  -1       18.18       25.97     15.06 o 
   7  19  -1        6.23       -0.54     23.73 o 
   0  20  -1      126.58       98.72     21.84 o 
   2  20  -1       81.03       87.88     26.15 o 
   4  20  -1       17.88       16.46     13.12 o 
   6  20  -1        3.70        7.66     16.34 o 
  -1  21  -1       16.98        6.73      8.57 o 
   1  21  -1       17.37       21.59     10.98 o 
   3  21  -1        8.02       10.30     11.80 o 
   5  21  -1        0.39        0.01     13.60 o 
   0  22  -1      101.42       96.56     34.78 o 
   2  22  -1       40.03       34.46     13.53 o 
   4  22  -1       13.31       20.86     13.88 o 
   6  22  -1        4.37        8.85     17.36 o 
  -1  23  -1      784.58      545.52    201.67 o 
   1  23  -1      154.20      140.80     46.10 o 
   3  23  -1        4.58        6.46     11.75 o 
   5  23  -1       26.96       21.52     17.11 o 
   0  24  -1       73.46       73.25     15.41 o 
   2  24  -1       13.41       13.55     12.95 o 
   4  24  -1       26.72       42.60     17.54 o 
   6  24  -1        2.37        9.78     18.00 o 
  -1  25  -1       44.19       40.04     22.92 o 
   1  25  -1       34.55       48.80     15.63 o 
   3  25  -1       53.59       43.01     16.58 o 
   5  25  -1        9.64        4.54     17.27 o 
   0  26  -1      321.19      276.67     73.33 o 
   2  26  -1      175.55      185.32     67.67 o 
   4  26  -1        7.36        6.67     15.68 o 
  -1  27  -1      232.27      208.14     35.59 o 
   1  27  -1      282.40      265.48     76.30 o 
   3  27  -1      101.34       91.19     25.07 o 
   5  27  -1       21.31       16.76     20.22 o 
   0  28  -1       19.75        4.74     13.12 o 
   2  28  -1       24.31       25.26     16.38 o 
   4  28  -1       30.27       16.02     18.49 o 
  -1  29  -1        5.11       -0.54     17.79 o 
   1  29  -1       22.40       11.21     14.47 o 
   3  29  -1       18.83       15.85     17.70 o 
   0  30  -1       38.56       11.45     14.65 o 
   2  30  -1       10.30        7.30     16.34 o 
   4  30  -1        7.06        4.83     19.14 o 
  -1  31  -1       47.32       55.00     26.42 o 
   1  31  -1        5.87       12.54     15.89 o 
   3  31  -1        2.42       11.56     17.49 o 
   0  32  -1       44.14       46.91     26.42 o 
   2  32  -1       18.52       13.63     18.25 o 
  -1  33  -1        9.20       17.79     23.73 o 
   1  33  -1       34.23       31.10     19.18 o 
   0  34  -1        3.95      -19.95     19.95 o 
   2   0   0    78876.97    67830.11  14859.20 o 
   4   0   0     2922.67     3085.22    473.71 o 
   6   0   0       64.48       64.17     20.49 o 
   8   0   0        0.01       -2.16     19.41 o 
   1   1   0     1010.32      954.18    214.34 o 
   3   1   0      178.65      172.97     18.52 o 
   5   1   0       84.98       79.25     22.11 o 
   7   1   0        9.40        9.63     12.95 o 
   2   2   0     1338.46     1339.90    308.17 o 
   4   2   0      334.10      330.49     23.37 o 
   6   2   0       62.75       51.77     13.71 o 
   8   2   0        0.04       -3.11     14.47 o 
   1   3   0     1559.40     1488.51    131.84 o 
   3   3   0      100.67      116.87     14.29 o 
   5   3   0       14.81       20.81      9.67 o 
   7   3   0        7.34        4.22     12.31 o 
   0   4   0    12349.94    14187.82   1578.24 o 
   2   4   0     3033.73     3029.33    438.12 o 
   4   4   0       41.75       36.43      7.30 o 
   6   4   0        5.55       -1.60      9.34 o 
   8   4   0        1.12        7.51     14.86 o 
  -1   5   0     1870.65     1822.05     25.88 o 
   1   5   0     1833.60     2049.61    112.16 o 
   3   5   0      281.89      252.35     65.52 o 
   5   5   0       17.37       10.74      6.81 o 
   7   5   0        1.47       -4.70     11.62 o 
   0   6   0     3012.90     3572.05    373.87 o 
   2   6   0     2232.62     2096.84     91.67 o 
   4   6   0        8.59        6.39      6.66 o 
   6   6   0       30.55       33.67     13.05 o 
   8   6   0        2.15       -2.53     13.82 o 
  -1   7   0     3125.09     2908.59     40.98 o 
   1   7   0     3154.83     3185.06    200.27 o 
   3   7   0     1131.03     1003.22    130.76 o 
   5   7   0       66.35       59.41     13.07 o 
   7   7   0       17.79        0.75     12.39 o 
   0   8   0     6927.13     8885.25    836.58 o 
   2   8   0      568.81      545.12     20.02 o 
   4   8   0      334.80      344.99     45.03 o 
   6   8   0        7.43        0.82     10.27 o 
   8   8   0        3.53        2.76     15.12 o 
  -1   9   0     3545.60     3505.79    171.20 o 
   1   9   0     3524.13     3852.25    339.35 o 
   3   9   0      308.83      273.66     17.16 o 
   5   9   0       41.42       41.94     12.39 o 
   7   9   0       12.18       13.57     14.43 o 
  -2  10   0      907.72      821.24     23.19 o 
   0  10   0      206.91      250.84     33.20 o 
   2  10   0      913.25     1008.39     74.41 o 
   4  10   0       63.43       50.24     11.24 o 
   6  10   0        7.63        6.74     11.06 o 
   8  10   0        9.85        5.60     15.82 o 
  -1  11   0     3851.74     4117.13    256.13 o 
   1  11   0     3863.06     4465.31    357.14 o 
   3  11   0      651.13      679.08     27.06 o 
   5  11   0      134.13      121.54     17.15 o 
   7  11   0       28.30        7.77     13.91 o 
  -2  12   0     1255.81     1061.74     31.28 o 
   0  12   0     2127.66     2904.27    357.65 o 
   2  12   0     1247.25     1408.63    114.68 o 
   4  12   0      248.30      252.02     19.82 o 
   6  12   0       27.04       18.33     17.79 o 
  -1  13   0     5898.23     5957.16    524.67 o 
   1  13   0     5836.63     6944.00    615.82 o 
   3  13   0      293.18      313.37     22.11 o 
   5  13   0       38.53       17.01     11.90 o 
   7  13   0       34.14       37.13     16.28 o 
  -2  14   0      186.83      172.55     16.18 o 
   0  14   0      135.08      164.33     13.44 o 
   2  14   0      202.77      212.19     16.33 o 
   4  14   0      159.79      178.41     19.40 o 
   6  14   0      100.56      144.93     25.07 o 
  -1  15   0     2615.99     2069.78    614.99 o 
   1  15   0     2595.30     3035.83    265.76 o 
   3  15   0      284.05      314.92     33.05 o 
   5  15   0       47.14       65.02     16.34 o 
   7  15   0        0.21        4.79     15.41 o 
  -2  16   0       73.00       64.17     13.48 o 
   0  16   0      430.77      419.85     72.53 o 
   2  16   0       79.66       79.88      9.98 o 
   4  16   0      184.90      196.51     16.69 o 
   6  16   0        3.76        5.85     14.74 o 
  -1  17   0      188.29      122.44     78.19 o 
   1  17   0      187.37      212.41     13.99 o 
   3  17   0        7.23        2.42      6.93 o 
   5  17   0       50.86       59.34     13.25 o 
   7  17   0       21.74       29.66     25.88 o 
  -2  18   0        1.97        2.70      9.71 o 
   0  18   0       88.55       90.96     16.45 o 
   2  18   0        2.05        4.21      6.40 o 
   4  18   0       34.49       16.86      8.59 o 
   6  18   0       22.59       23.55     13.94 o 
  -1  19   0      120.22       61.23     40.44 o 
   1  19   0      122.50      126.28     15.79 o 
   3  19   0       17.87       20.43      8.71 o 
   5  19   0       95.79      123.78     31.72 o 
   7  19   0       23.34       37.84     19.99 o 
   0  20   0      158.54      157.22     40.17 o 
   2  20   0      102.95      112.40     16.96 o 
   4  20   0       31.18       33.72     14.65 o 
   6  20   0        8.96       13.12     17.23 o 
  -1  21   0      298.72      234.73     68.75 o 
   1  21   0      287.72      304.37     57.43 o 
   3  21   0       54.56       62.62     16.20 o 
   5  21   0       53.07       66.59     19.45 o 
   0  22   0      108.62      133.70     21.03 o 
   2  22   0      177.30      155.80     20.38 o 
   4  22   0       22.15       31.12     23.73 o 
   6  22   0       51.83       73.28     25.88 o 
  -1  23   0       36.28       36.57     12.67 o 
   1  23   0       38.77       51.99     14.47 o 
   3  23   0       11.71       10.83     13.53 o 
   5  23   0       11.49       16.17     17.32 o 
   0  24   0       30.62       45.67     14.09 o 
   2  24   0       17.68       18.37     13.91 o 
   4  24   0       47.32       31.95     16.58 o 
   6  24   0        0.60        0.75     18.63 o 
  -1  25   0      243.66      208.95     22.34 o 
   1  25   0      243.45      237.90     66.32 o 
   3  25   0      241.70      252.84     60.39 o 
   5  25   0       49.78       41.93     23.46 o 
   0  26   0        1.94        4.43     10.82 o 
   2  26   0       36.64       41.37     25.34 o 
   4  26   0       17.92       20.13     17.35 o 
  -1  27   0      117.67       85.26     18.64 o 
   1  27   0      116.01      106.81     46.10 o 
   3  27   0       16.33       14.49     15.62 o 
   5  27   0       20.22       31.01     22.11 o 
   0  28   0       52.95       44.93     16.34 o 
   2  28   0       85.36       88.43     26.96 o 
   4  28   0       53.05       53.59     22.03 o 
  -1  29   0       22.59       37.75     22.11 o 
   1  29   0       23.81       13.96     14.65 o 
   3  29   0       88.45       99.98     27.50 o 
   0  30   0       15.17       19.68     16.01 o 
   2  30   0       11.85        4.15     16.00 o 
   4  30   0        9.60       16.64     20.49 o 
  -1  31   0        6.10       -2.70     18.87 o 
   1  31   0        6.28       15.97     16.66 o 
   3  31   0        0.38        1.62     19.06 o 
   0  32   0       69.12       35.99     18.87 o 
   2  32   0       19.92        3.69     18.04 o 
  -1  33   0        1.04       14.56     24.27 o 
   1  33   0        0.95       -0.04     16.96 o 
   0  34   0        0.07       -9.71     21.57 o 
   3   1   1      119.24       82.94      9.72 o 
   5   1   1       38.23       44.46     12.01 o 
   7   1   1        4.12       -0.27     12.20 o 
   0   2   1    11234.00    14420.43    502.02 o 
   2   2   1      726.90      451.87     22.11 o 
   4   2   1      139.06      137.11     22.40 o 
   6   2   1        7.36        4.52     10.48 o 
   8   2   1        1.34       -1.00     15.41 o 
   1   3   1     2202.96     2023.06    331.09 o 
   3   3   1      677.08      503.10     29.12 o 
   5   3   1       97.82      102.46     15.25 o 
   7   3   1       12.91        9.73     13.12 o 
   0   4   1      741.94     1065.60     28.04 o 
   2   4   1     1616.33     1307.63     38.29 o 
   4   4   1      249.78      262.52     30.86 o 
   6   4   1       32.37       33.53     13.28 o 
   8   4   1        6.49       10.97     17.53 o 
   1   5   1     4264.71     4653.53     67.40 o 
   3   5   1      291.75      244.27     21.57 o 
   5   5   1      262.15      224.11     40.17 o 
   7   5   1       48.95       43.04     16.76 o 
   0   6   1     1653.64     2164.13     28.21 o 
   2   6   1      805.83      711.78     30.20 o 
   4   6   1       80.90       98.98     26.42 o 
   6   6   1        2.52        8.26     11.51 o 
   1   7   1     1510.79     1765.10    106.23 o 
   3   7   1      827.01      889.26    106.50 o 
   5   7   1       59.54       53.91     12.95 o 
   7   7   1       22.76       28.17     16.17 o 
   0   8   1       95.02       70.66     33.70 o 
   2   8   1      349.58      341.91     16.56 o 
   4   8   1       78.21       70.83     12.51 o 
   6   8   1       64.69       43.79     23.19 o 
  -1   9   1     2694.20     2940.40     58.78 o 
   1   9   1      543.72      717.87     57.43 o 
   3   9   1      312.75      293.63     17.87 o 
   5   9   1      103.58       96.19     15.63 o 
   7   9   1       45.00       33.43     16.78 o 
   0  10   1      996.82     1133.51    118.09 o 
   2  10   1     1339.21     1569.82     35.65 o 
   4  10   1      270.33      277.42     20.02 o 
   6  10   1       49.96       47.19     18.33 o 
  -1  11   1     3506.13     4182.24     77.11 o 
   1  11   1      491.64      486.62    196.82 o 
   3  11   1      601.00      673.33     22.61 o 
   5  11   1      128.98      141.74     18.80 o 
   7  11   1        7.81        7.78     14.81 o 
   0  12   1     1031.04     1226.67     70.91 o 
   2  12   1      338.01      389.10     21.84 o 
   4  12   1      244.10      233.21     19.82 o 
   6  12   1      124.44      124.56     29.12 o 
  -1  13   1     1348.68     1653.81     52.84 o 
   1  13   1       33.60       45.81     16.99 o 
   3  13   1       50.89       58.69      9.80 o 
   5  13   1      141.63      117.65     18.64 o 
   7  13   1       47.23       62.12     19.99 o 
   0  14   1      659.75     1011.30     44.49 o 
   2  14   1      117.29      153.68     12.52 o 
   4  14   1       42.26       38.82     10.47 o 
   6  14   1        8.64       23.70     14.86 o 
  -1  15   1      460.03      470.21     31.28 o 
   1  15   1       58.02       82.81     11.86 o 
   3  15   1      387.82      407.31     24.70 o 
   5  15   1      180.68      164.78     18.04 o 
   7  15   1       13.72       18.47     14.11 o 
  -2  16   1       15.06       18.87     10.78 o 
   0  16   1       71.17       83.80     10.74 o 
   2  16   1      147.52      148.51     43.54 o 
   4  16   1       15.96       24.72     10.21 o 
   6  16   1       42.31       37.36     17.15 o 
  -1  17   1      599.20      547.42     37.75 o 
   1  17   1      730.43      840.23     83.60 o 
   3  17   1     1041.79     1270.22    101.72 o 
   5  17   1       68.88       73.69     14.77 o 
  -2  18   1      227.54      247.51     24.27 o 
   0  18   1      530.94      655.43     76.96 o 
   2  18   1      322.34      392.56     43.59 o 
   4  18   1      125.10      154.18     16.86 o 
   6  18   1       55.68       66.36     16.42 o 
  -1  19   1      133.11      138.68     15.96 o 
   1  19   1      248.88      285.07     21.82 o 
   3  19   1      191.51      153.98     57.00 o 
   5  19   1       20.09       14.29     12.35 o 
  -2  20   1       86.75       56.08     16.72 o 
   0  20   1      128.50      121.04     16.20 o 
   2  20   1      428.24      491.24     46.90 o 
   4  20   1      350.23      397.82     50.30 o 
   6  20   1       96.17       94.89     19.14 o 
  -1  21   1       16.27       17.95     11.59 o 
   1  21   1       15.69       21.88     11.62 o 
   3  21   1       56.02       47.45     15.63 o 
   5  21   1       46.85       33.81     14.36 o 
  -2  22   1       40.62       22.11     16.18 o 
   0  22   1       99.85      105.32     25.61 o 
   2  22   1        3.29       16.89     12.01 o 
   4  22   1        0.70       -5.03     13.47 o 
   6  22   1        4.99       -7.46     19.55 o 
  -1  23   1      160.29      124.17     18.29 o 
   1  23   1      794.47      738.70    162.85 o 
   3  23   1      228.77      260.56     84.39 o 
   5  23   1       31.74       34.38     20.20 o 
   0  24   1       79.56       81.65     16.20 o 
   2  24   1      262.03      278.93     64.17 o 
   4  24   1      185.07      201.73     44.76 o 
  -1  25   1       33.13       13.21     12.20 o 
   1  25   1       49.84       31.23     14.56 o 
   3  25   1      188.27      215.71     74.14 o 
   5  25   1       35.98       35.18     25.88 o 
   0  26   1      320.20      319.86     66.06 o 
   2  26   1      165.71      160.73     24.27 o 
   4  26   1        0.87       25.66     18.88 o 
  -1  27   1      281.87      258.93     26.69 o 
   1  27   1      227.62      198.39     38.55 o 
   3  27   1       20.27       34.24     18.68 o 
   0  28   1       18.96        7.58     14.86 o 
   2  28   1       39.82       30.97     18.29 o 
   4  28   1       12.05        8.39     18.87 o 
  -1  29   1       22.18       21.07     15.44 o 
   1  29   1        4.90       12.94     15.25 o 
   3  29   1       14.46       13.64     18.29 o 
   0  30   1       39.46       22.10     16.34 o 
   2  30   1       36.53       28.59     18.58 o 
  -1  31   1        6.61       17.26     21.03 o 
   1  31   1       47.93       63.90     28.85 o 
   3  31   1        1.99        3.84     19.02 o 
   0  32   1       45.58       45.92     22.11 o 
   2  32   1       52.58       42.39     21.16 o 
  -1  33   1       34.75       24.27     27.50 o 
   1  33   1        9.68       18.29     19.41 o 
   0  34   1        4.42        4.34     18.47 o 
   0   0   2    11344.33    15195.95    115.93 o 
   2   0   2      344.00      241.03     17.26 o 
   4   0   2       48.61       18.87     11.86 o 
   6   0   2       84.21       93.83     24.80 o 
   1   1   2     1207.61      968.63    174.46 o 
   3   1   2      225.73      143.45     12.39 o 
   5   1   2       62.73       54.10     12.95 o 
   7   1   2        8.98        6.02     13.28 o 
   0   2   2     1326.68     1550.36     25.41 o 
   2   2   2      262.74      207.61     63.63 o 
   4   2   2      334.44      289.72     19.43 o 
   6   2   2       10.92        4.33     11.80 o 
   1   3   2     1686.96     1737.10    191.73 o 
   3   3   2     1215.35      881.30     80.34 o 
   5   3   2       59.80       41.13     12.77 o 
   7   3   2       13.78       19.48     14.68 o 
   0   4   2      550.71      746.52     21.93 o 
   2   4   2       21.93       20.86      5.96 o 
   4   4   2       46.00       28.89      9.13 o 
   6   4   2        4.94       13.21     11.44 o 
   1   5   2      780.98      889.75     17.15 o 
   3   5   2      192.42      159.07     18.33 o 
   5   5   2      122.75       92.26     15.41 o 
   7   5   2       19.64       16.72     21.03 o 
   0   6   2     4264.75     5433.31     91.24 o 
   2   6   2      213.08      242.78     33.97 o 
   4   6   2      420.79      375.84     31.28 o 
   6   6   2       61.13       45.18     14.86 o 
  -1   7   2     1228.04     1748.71     45.83 o 
   1   7   2     2552.60     3087.06    146.40 o 
   3   7   2     1011.94      990.75     63.63 o 
   5   7   2      153.82      122.14     16.96 o 
   7   7   2        5.47       -2.16     19.95 o 
   0   8   2      678.21      965.68     22.78 o 
   2   8   2      396.18      398.22     18.50 o 
   4   8   2       15.69       12.28      8.67 o 
   6   8   2       55.10       24.80     14.11 o 
  -1   9   2     2432.55     3030.59    623.08 o 
   1   9   2     4158.64     5328.19    342.41 o 
   3   9   2      436.05      493.70     39.63 o 
   5   9   2       24.63        9.83      8.40 o 
   7   9   2        4.06       13.48     16.01 o 
   0  10   2     2785.39     3565.04     47.44 o 
   2  10   2     1805.64     2056.27     97.60 o 
   4  10   2      606.25      634.70     32.03 o 
   6  10   2       64.35       63.04     14.26 o 
  -1  11   2      305.18      365.99     56.89 o 
   1  11   2      591.69      814.65     64.44 o 
   3  11   2       98.27       96.80     23.46 o 
   5  11   2       91.96      106.85     14.86 o 
   7  11   2       30.81       35.39     19.12 o 
   0  12   2     1343.85     1757.23     82.77 o 
   2  12   2      623.00      747.81     56.62 o 
   4  12   2       98.98      108.07     16.83 o 
   6  12   2       24.91       17.05     12.16 o 
  -1  13   2      668.82      922.87    157.45 o 
   1  13   2       55.62       44.41      9.13 o 
   3  13   2       29.41       41.33     10.98 o 
   5  13   2       92.50      127.17     16.49 o 
   0  14   2      356.98      464.62     20.58 o 
   2  14   2       54.99       57.28     10.98 o 
   4  14   2      451.51      453.77     23.33 o 
   6  14   2      140.76      156.35     24.97 o 
  -1  15   2      698.41      750.06     38.29 o 
   1  15   2      722.36      988.95     31.65 o 
   3  15   2      402.38      450.41     40.44 o 
   5  15   2      155.12      146.82     17.81 o 
   0  16   2      684.56      863.84     42.06 o 
   2  16   2     1286.32     1513.96    129.14 o 
   4  16   2      338.99      357.14     22.26 o 
   6  16   2       36.75       40.98     25.88 o 
  -1  17   2      453.40      455.65     33.43 o 
   1  17   2      652.38      745.53     29.33 o 
   3  17   2      224.46      238.23     19.80 o 
   5  17   2       57.65       56.66     15.04 o 
   0  18   2      317.68      361.68     32.08 o 
   2  18   2      322.68      386.87     56.35 o 
   4  18   2      268.87      312.49     45.44 o 
   6  18   2       76.01       45.83     28.04 o 
  -1  19   2      514.80      514.96     37.21 o 
   1  19   2      552.43      443.60    307.63 o 
   3  19   2       26.97       38.05     13.42 o 
   5  19   2       26.91       36.97     15.18 o 
   0  20   2       10.36       12.79     10.51 o 
   2  20   2      145.85      139.59     15.46 o 
   4  20   2       65.76       56.63     14.58 o 
  -1  21   2     1649.70     1808.03     72.26 o 
   1  21   2      430.38      559.43     40.44 o 
   3  21   2       43.49       41.41     12.99 o 
   5  21   2       80.64       76.67     18.15 o 
   0  22   2     1787.87     2015.09     77.65 o 
   2  22   2      964.53      812.26    185.26 o 
   4  22   2      152.82      164.09     30.80 o 
  -1  23   2      141.41      155.74     19.82 o 
   1  23   2      366.29      399.47     59.31 o 
   3  23   2      173.05      219.26     26.69 o 
   5  23   2       14.88       -7.55     26.42 o 
  -2  24   2       69.20       40.44     19.95 o 
   0  24   2       72.09       59.12     16.01 o 
   2  24   2       11.80       11.32     14.20 o 
   4  24   2        0.49       -8.16     16.58 o 
  -1  25   2       86.22       74.38     16.96 o 
   1  25   2        0.78        4.10     12.67 o 
   3  25   2        0.65       -3.83     15.16 o 
   0  26   2        4.27        9.32     13.05 o 
   2  26   2        9.31        7.94     15.19 o 
   4  26   2        5.67       10.56     20.17 o 
  -1  27   2      146.67      119.93     34.24 o 
   1  27   2      138.47      150.08     23.45 o 
   3  27   2        7.46       17.52     18.68 o 
   0  28   2       66.81       66.83     18.64 o 
   2  28   2       48.66       50.42     20.59 o 
  -1  29   2       51.25       49.29     18.42 o 
   1  29   2       24.32       22.65     16.40 o 
   3  29   2       24.74       52.59     31.81 o 
   0  30   2       62.28       52.06     24.27 o 
   2  30   2        8.34       10.54     18.87 o 
  -1  31   2       17.29       14.33     16.96 o 
   1  31   2       56.47       39.30     21.84 o 
   0  32   2       16.48        6.43     16.94 o 
  -1  33   2        5.61        2.16     23.19 o 
   1  33   2        3.51       15.03     19.35 o 
   1   1   3      290.13      263.69     54.09 o 
   3   1   3        8.47        4.45      4.50 o 
   7   1   3       27.97       36.67     26.42 o 
   0   2   3     1105.04     1434.53     30.39 o 
   2   2   3      683.23      565.56     92.46 o 
   4   2   3      188.48      170.25     23.10 o 
   6   2   3        1.25        3.77     19.41 o 
   1   3   3      736.01      914.81     27.16 o 
   3   3   3      276.65      252.02     46.95 o 
   5   3   3       11.40       24.80     19.41 o 
   0   4   3     2514.80     3403.63     45.81 o 
   2   4   3     2754.26     2887.02    305.03 o 
   4   4   3       53.70       49.42     13.30 o 
   6   4   3       29.01       41.52     25.34 o 
   1   5   3     3279.80     4396.65     88.51 o 
   3   5   3      221.89      253.96     61.47 o 
   5   5   3        9.82        8.75     11.76 o 
   0   6   3      275.00      422.42     11.54 o 
   2   6   3      756.52      797.49     46.40 o 
   4   6   3      196.60      180.68     32.93 o 
   6   6   3        0.22        5.39     21.57 o 
   1   7   3      313.73      423.96     21.83 o 
   3   7   3      240.10      209.47     20.76 o 
   5   7   3       29.16       10.33     15.91 o 
   0   8   3     2507.94     3527.62     49.19 o 
   2   8   3     1156.34     1349.36     59.66 o 
   4   8   3      119.69      131.03     26.96 o 
   6   8   3        7.05        1.62     19.95 o 
   1   9   3      187.88      275.36     21.90 o 
   3   9   3       47.61       53.20     11.75 o 
   5   9   3       76.73       43.29     17.79 o 
   0  10   3     1054.89     1557.56     24.47 o 
   2  10   3       29.19       45.73      8.79 o 
   4  10   3       47.96       54.46     21.57 o 
   6  10   3        4.77        0.54     21.03 o 
  -1  11   3      649.10      957.67     43.14 o 
   1  11   3      357.66      388.65     14.49 o 
   3  11   3      336.84      370.62     30.47 o 
   5  11   3       32.23       55.00     22.65 o 
   0  12   3      400.79      568.37     46.37 o 
   2  12   3      309.22      370.77     21.48 o 
   4  12   3       69.75       69.02     23.19 o 
   6  12   3       52.12       56.08     28.04 o 
  -1  13   3      115.82      114.19     47.99 o 
   1  13   3      294.75      351.12     39.63 o 
   3  13   3       90.32      106.39     15.80 o 
   5  13   3       12.25        6.47     17.79 o 
   0  14   3      575.55      726.85     29.66 o 
   2  14   3      212.50      246.43     19.88 o 
   4  14   3       80.01       70.64     24.27 o 
   6  14   3       30.72       15.10     23.73 o 
  -1  15   3       67.78       76.52     20.49 o 
   1  15   3       65.88       66.83     11.97 o 
   3  15   3      307.19      357.27     74.14 o 
   5  15   3       61.79       35.77     18.26 o 
   0  16   3      717.48      818.97     30.17 o 
   2  16   3      980.82     1084.43     71.72 o 
   4  16   3      261.19      277.00     35.32 o 
   6  16   3       24.33       26.42     25.34 o 
  -1  17   3      540.41      704.26    155.84 o 
   1  17   3     1505.50     1776.23     72.26 o 
   3  17   3      601.44      690.75     50.69 o 
   5  17   3       40.10       17.66     17.88 o 
   0  18   3     1223.75     1582.15    142.36 o 
   2  18   3      227.61      257.59     24.80 o 
   4  18   3       25.87       23.33     16.50 o 
  -1  19   3      695.08      899.66    172.01 o 
   1  19   3      402.45      445.36     25.93 o 
   3  19   3      291.81      337.56     38.82 o 
   5  19   3       22.30       17.53     18.58 o 
   0  20   3     1018.02     1279.89     82.23 o 
   2  20   3      418.19      460.57     28.60 o 
   4  20   3       45.10       44.89     18.78 o 
  -1  21   3      435.90      543.50     75.49 o 
   1  21   3      178.22      227.78     22.30 o 
   3  21   3        1.58       -4.88     12.82 o 
   5  21   3        5.95       10.45     20.33 o 
   0  22   3       46.18       44.29     13.28 o 
   2  22   3       26.09       32.08     15.25 o 
   4  22   3       19.53       -0.21     16.81 o 
  -1  23   3       11.77       22.65     16.72 o 
   1  23   3       35.11       47.44     14.68 o 
   3  23   3       44.61       31.88     17.53 o 
   0  24   3       93.03       79.27     22.11 o 
   2  24   3       61.31       28.08     16.97 o 
   4  24   3       16.62       18.33     29.66 o 
  -1  25   3       86.02      108.38     26.96 o 
   1  25   3       49.75       57.70     23.19 o 
   3  25   3       17.68       27.50     29.12 o 
   0  26   3      108.49      114.32     28.04 o 
   2  26   3        3.95       -9.17     23.73 o 
  -1  27   3       67.08       62.55     24.80 o 
   1  27   3       34.21       21.30     16.78 o 
   3  27   3       12.29       21.03     30.20 o 
  -2  28   3        7.56        6.47     22.65 o 
   0  28   3        2.34       11.46     15.55 o 
   2  28   3       42.75       23.19     28.04 o 
  -1  29   3       24.34       14.56     17.16 o 
   1  29   3       72.92       53.66     20.55 o 
   0  30   3       23.78       17.38     18.49 o 
   2  30   3       23.19       36.67     32.35 o 
  -1  31   3       22.91       32.90     19.12 o 
   1  31   3        9.73       -5.39     24.80 o 
   0  32   3        1.29      -12.67     16.97 o 
   0   0   4     1439.35     1928.27     58.24 o 
   2   0   4      439.30      634.13     40.98 o 
   4   0   4      346.03      413.59     42.06 o 
   6   0   4      167.63      280.40     47.99 o 
   1   1   4      112.52      149.56     22.38 o 
   3   1   4      114.18      134.53     18.11 o 
   5   1   4        6.44        7.93     13.73 o 
   0   2   4     1111.22     1500.63     36.34 o 
   2   2   4       23.41       37.04     11.20 o 
   4   2   4        9.97       17.05     13.21 o 
   6   2   4        7.54       11.92     17.43 o 
   1   3   4      109.19      127.70     14.05 o 
   3   3   4       81.59       90.24     15.79 o 
   5   3   4      194.86      194.08     26.68 o 
   2   4   4       27.50       23.49     11.32 o 
   4   4   4       11.46       16.44     11.62 o 
   6   4   4        5.84       16.87     17.61 o 
   1   5   4      880.98     1088.75    109.46 o 
   3   5   4        1.04       -0.40      8.95 o 
   5   5   4       65.86       68.73     19.57 o 
   0   6   4     1687.92     2438.57     45.46 o 
   2   6   4      243.09      223.11     18.80 o 
   4   6   4      188.59      200.89     24.02 o 
   6   6   4       25.27       53.00     21.42 o 
   1   7   4       65.74       64.31     11.13 o 
   3   7   4      279.31      302.79     23.99 o 
   5   7   4       47.60       54.69     19.25 o 
   0   8   4      382.38      431.94     22.11 o 
   2   8   4       30.87       35.00     10.27 o 
   4   8   4      217.13      232.27     25.47 o 
   6   8   4       62.31       51.80     21.80 o 
  -1   9   4      644.35      940.95     45.83 o 
   1   9   4      316.31      325.15     19.29 o 
   3   9   4       15.29       11.29     10.10 o 
   5   9   4       20.07       14.74     16.20 o 
   0  10   4      121.75      144.45     20.49 o 
   2  10   4      262.40      262.47     20.33 o 
   4  10   4      173.51      204.37     36.13 o 
  -1  11   4      177.54      243.19     25.88 o 
   1  11   4        1.61        7.01     11.86 o 
   3  11   4        7.90      -14.02     14.02 o 
   5  11   4       51.92       35.59     22.65 o 
   0  12   4      672.60      871.93     47.45 o 
   2  12   4      230.43      193.58     30.20 o 
   4  12   4       20.13       26.96     22.11 o 
  -1  13   4       84.82      135.89     22.65 o 
   1  13   4      598.92      738.20     46.91 o 
   3  13   4       48.53       45.83     21.57 o 
   5  13   4       43.02       47.99     28.58 o 
   0  14   4      337.36      442.71     36.13 o 
   2  14   4      148.65      147.75     28.04 o 
   4  14   4       28.72       26.96     21.03 o 
   1  15   4      271.96      293.88     32.89 o 
   3  15   4       35.43       50.69     22.65 o 
   5  15   4        8.77       15.64     24.80 o 
   0  16   4       20.84       17.26     14.56 o 
   2  16   4        3.92        7.55     16.72 o 
   4  16   4       51.93       80.88     29.12 o 
  -1  17   4       89.92      105.15     24.27 o 
   1  17   4       48.04       70.10     21.57 o 
   3  17   4       21.13       19.41     19.41 o 
   5  17   4        8.80       11.32     27.50 o 
   0  18   4      753.48     1028.84     57.16 o 
   2  18   4      198.59      256.67     36.67 o 
   4  18   4       11.61       -2.16     19.95 o 
  -1  19   4      409.84      486.36     85.20 o 
   1  19   4      178.15      192.50     31.81 o 
   3  19   4       27.22       18.33     21.57 o 
   0  20   4      121.86      115.39     26.42 o 
   2  20   4      162.82      162.85     31.81 o 
   4  20   4       58.18       74.10     22.64 o 
  -1  21   4       93.94      106.11     16.84 o 
   1  21   4      135.79      140.74     30.74 o 
   3  21   4       24.03       38.29     22.65 o 
   0  22   4      319.47      418.98     41.52 o 
   2  22   4       49.90       47.45     24.27 o 
   4  22   4       10.39        5.28     19.30 o 
  -1  23   4       56.75      113.78     28.58 o 
   1  23   4       39.19       29.66     21.57 o 
   3  23   4       14.21       29.66     23.73 o 
   0  24   4        2.59       11.32     21.03 o 
   2  24   4       20.93        2.16     22.11 o 
   1  25   4        2.36        3.24     21.57 o 
   3  25   4       10.08       22.80     20.08 o 
   2  28   4       16.65       11.86     31.81 o 
   1  29   4       51.99       44.22     32.35 o 
   0  30   4       68.01       75.49     36.13 o 
  -1  31   4        3.88       -1.62     28.04 o 
   1   1   5      183.15      233.13     19.43 o 
   3   1   5      313.54      314.81     26.12 o 
   5   1   5       98.98      102.72     24.02 o 
  -2   2   5      207.64      324.08     29.12 o 
   0   2   5      481.42      589.01     26.96 o 
   2   2   5      832.72      965.97     38.84 o 
   4   2   5      220.01      243.87     53.38 o 
  -1   3   5      481.37      711.01     35.86 o 
   1   3   5       16.73       15.14      9.51 o 
   3   3   5       41.31       56.26     15.79 o 
   5   3   5       56.30       49.10     19.03 o 
   0   4   5     1094.33     1433.78     40.22 o 
   2   4   5      270.85      333.58     24.48 o 
   4   4   5        0.45       -6.51     12.28 o 
   1   5   5     1342.50     1582.29     45.36 o 
   3   5   5      979.86     1131.68     46.27 o 
   5   5   5      216.63      225.20     30.22 o 
  -2   6   5       17.82       35.59     16.72 o 
   0   6   5      191.36      220.50     18.19 o 
   2   6   5      620.03      682.71     33.61 o 
   4   6   5      118.54      109.31     21.72 o 
   1   7   5      123.99      136.94     16.96 o 
   3   7   5      244.15      295.91     29.93 o 
   5   7   5       42.63       21.03     26.96 o 
  -2   8   5      126.21      218.93     29.66 o 
   0   8   5      565.87      711.18     31.54 o 
   2   8   5      425.33      482.22     28.85 o 
   4   8   5      113.74       86.28     29.66 o 
  -1   9   5       20.50       42.62     10.44 o 
   1   9   5       46.24       59.85     19.41 o 
   3   9   5       97.50       76.57     26.42 o 
   5   9   5       22.15       32.35     26.96 o 
   0  10   5       58.15       86.28     22.11 o 
   2  10   5      189.11      181.72     32.35 o 
   4  10   5       20.43        7.55     21.03 o 
  -1  11   5      330.02      539.23     41.52 o 
   1  11   5      204.18      309.52     35.05 o 
   3  11   5      113.04       73.87     26.96 o 
   5  11   5        5.42      -10.78     21.57 o 
  -2  12   5      130.09      222.16     30.74 o 
   0  12   5      239.77      354.27     35.05 o 
   2  12   5        9.57        8.63     16.72 o 
   4  12   5       72.80       81.96     30.20 o 
  -1  13   5        7.83       17.26     14.02 o 
   1  13   5       87.68       87.89     23.19 o 
   3  13   5       86.07       73.87     26.42 o 
  -2  14   5       69.61      135.35     26.96 o 
   0  14   5        7.37       -5.39     14.02 o 
   2  14   5       64.29       46.37     23.19 o 
   4  14   5        7.00       -5.93     20.49 o 
  -1  15   5       68.32       95.98     24.27 o 
   1  15   5       21.29       25.34     18.87 o 
   3  15   5       29.31       18.33     21.03 o 
   0  16   5       41.84       61.47     21.57 o 
   2  16   5        3.74       10.25     18.33 o 
   4  16   5        5.76       -1.62     21.03 o 
  -1  17   5       70.57      115.93     26.96 o 
   1  17   5      251.96      296.04     37.21 o 
   3  17   5        9.64       12.40     22.11 o 
   0  18   5       82.77      101.91     26.96 o 
   2  18   5      103.88       56.08     24.27 o 
   4  18   5        7.34       19.41     26.96 o 
  -1  19   5       15.17       11.86     17.26 o 
   1  19   5      166.85      167.70     33.43 o 
   3  19   5       56.06       23.73     23.73 o 
   0  20   5       86.84       87.35     26.42 o 
   2  20   5       38.25       44.22     25.34 o 
  -1  21   5      204.74      253.44     37.75 o 
   1  21   5       52.35       31.28     22.65 o 
   3  21   5       10.73       20.49     25.34 o 
   0  22   5       91.27      113.78     30.20 o 
   2  22   5        6.22        1.08     22.11 o 
  -1  23   5       58.87       60.93     27.50 o 
   1  23   5       37.83       30.74     24.27 o 
   0  24   5       56.18       71.18     27.50 o 
   2  24   5        8.77        5.39     24.27 o 
  -1  25   5        4.49       17.26     24.27 o 
   1  25   5       35.08       41.52     26.96 o 
   0  26   5        8.12        4.85     24.27 o 
   0   0   6     1361.60     1845.23     72.80 o 
   2   0   6      123.47      161.77     31.28 o 
   4   0   6        1.75      -14.02     18.87 o 
  -1   1   6       54.91       87.17     14.97 o 
   1   1   6      510.34      665.49     34.11 o 
   3   1   6      183.22      248.97     28.18 o 
   0   2   6      311.75      411.10     29.66 o 
   2   2   6       49.85       63.90     16.78 o 
   4   2   6       41.70       59.70     19.35 o 
   1   3   6     1455.77     1776.61     53.34 o 
   3   3   6      176.74      211.59     53.11 o 
   0   4   6      451.14      652.63     31.97 o 
   2   4   6      163.91      198.61     23.77 o 
   4   4   6       28.18       30.56     18.87 o 
  -1   5   6      199.08      343.34     23.65 o 
   1   5   6       79.39       90.24     16.96 o 
   3   5   6       12.67        0.56     13.12 o 
   0   6   6      188.56      243.37     21.80 o 
   2   6   6       35.42       47.40     15.96 o 
   4   6   6        2.38        5.39     23.73 o 
  -1   7   6      390.08      580.75     29.33 o 
   1   7   6      263.45      295.98     25.41 o 
   3   7   6       46.04       83.58     29.66 o 
  -2   8   6      150.20      212.99     31.81 o 
   0   8   6      537.85      721.49     51.77 o 
   2   8   6       31.33       57.16     24.27 o 
   4   8   6       19.71       24.80     25.34 o 
  -1   9   6      116.86      164.46     29.66 o 
   1   9   6        6.89       -7.01     14.02 o 
   3   9   6       38.81       23.73     23.19 o 
  -2  10   6       35.59       64.71     22.65 o 
   0  10   6      170.35      180.10     31.28 o 
   2  10   6      273.48      335.40     44.76 o 
   4  10   6       45.03       38.82     27.50 o 
  -1  11   6       74.14      105.15     25.88 o 
   1  11   6      165.20      157.99     31.81 o 
   3  11   6       14.80       -1.62     20.49 o 
  -2  12   6       63.83      136.42     28.58 o 
   0  12   6       55.44       78.19     24.80 o 
   2  12   6       12.08       15.10     19.95 o 
  -1  13   6      172.36      246.43     35.59 o 
   1  13   6       87.17       86.82     27.50 o 
   3  13   6        2.54        7.01     22.11 o 
  -2  14   6       25.12       77.11     25.34 o 
   0  14   6       58.69       21.57     18.87 o 
   2  14   6      104.81      123.48     32.89 o 
  -1  15   6      313.33      517.12     47.45 o 
   1  15   6       20.24       39.90     23.73 o 
   3  15   6        0.10       -8.63     20.49 o 
  -2  16   6      122.84      169.86     32.89 o 
   0  16   6      220.92      231.87     38.29 o 
   2  16   6        8.20        8.09     20.49 o 
  -1  17   6       15.72       26.96     21.03 o 
   1  17   6        2.78        2.70     18.87 o 
   3  17   6        3.01      -25.88     21.03 o 
  -2  18   6       10.08       11.32     19.95 o 
   0  18   6        4.70        2.70     17.79 o 
   2  18   6       46.07       51.77     26.42 o 
  -1  19   6       20.77       36.13     22.65 o 
   1  19   6       22.33       39.90     25.88 o 
   0  20   6       29.94       22.65     22.65 o 
   2  20   6       21.37       43.14     28.04 o 
   1  21   6       43.72       45.83     26.96 o 
   0  22   6       67.19       74.95     30.20 o 
   2  22   6       43.25       31.81     28.04 o 
  -1  23   6       45.08       48.53     28.04 o 
   1  23   6       10.09       25.88     28.04 o 
   0  24   6        3.90        2.16     24.27 o 
  -1  25   6       10.93       13.48     25.88 o 
   0  26   6        1.67       -1.08     26.42 o 
   1   1   7      149.26      184.66     24.39 o 
   3   1   7       15.41       22.29     18.80 o 
   0   2   7       52.43       80.27     17.91 o 
   2   2   7       16.46       19.82     15.44 o 
  -1   3   7       21.90       40.93     14.68 o 
   1   3   7       14.41       19.24     14.65 o 
   3   3   7       14.57       12.24     17.49 o 
  -2   4   7       37.37       55.54     23.73 o 
   0   4   7        1.95        6.54     12.51 o 
   2   4   7       58.26       67.19     20.02 o 
   1   5   7       43.21       49.73     16.94 o 
   3   5   7       24.02       59.31     30.74 o 
  -2   6   7       89.96      160.15     32.89 o 
   0   6   7       15.79       18.87     19.41 o 
   2   6   7       22.06       25.34     23.73 o 
  -1   7   7       17.40        1.62     17.79 o 
   1   7   7       51.58       32.89     23.19 o 
   3   7   7       23.63       27.50     24.27 o 
  -2   8   7       52.31       69.56     26.42 o 
   0   8   7       29.79       23.19     18.87 o 
   2   8   7        2.00       12.40     21.57 o 
  -1   9   7       37.73       41.52     22.65 o 
   1   9   7       23.12       16.18     23.19 o 
   3   9   7       42.59       49.61     30.20 o 
  -2  10   7      116.86      139.12     31.81 o 
   0  10   7       27.99       21.57     21.57 o 
   2  10   7       24.42       43.68     28.04 o 
  -1  11   7       10.30        5.39     18.87 o 
   1  11   7      141.68      176.87     37.21 o 
  -2  12   7      218.27      298.19     42.06 o 
   0  12   7      225.38      243.73     40.98 o 
   2  12   7       26.41       25.34     27.50 o 
  -1  13   7       25.94        7.55     19.41 o 
   1  13   7       14.22        5.93     22.65 o 
  -2  14   7       60.70      116.47     31.81 o 
   0  14   7        2.18       21.57     21.03 o 
   2  14   7        3.90        2.16     21.57 o 
  -1  15   7        6.61        2.70     18.87 o 
   1  15   7        3.55       19.41     21.57 o 
  -2  16   7       40.13       49.61     25.88 o 
   0  16   7       69.65       72.26     28.58 o 
   2  16   7       36.45       16.72     25.88 o 
  -1  17   7       36.23       53.38     26.96 o 
   1  17   7       23.30       22.65     25.34 o 
  -2  18   7       56.68       87.89     31.28 o 
   0  18   7       21.60        4.31     20.49 o 
  -1  19   7        9.18       10.78     22.11 o 
   1  19   7       24.71       36.13     26.42 o 
   0  20   7       69.98       72.80     31.81 o 
  -1  21   7       13.74       10.25     26.96 o 
   0  22   7        6.39       -3.24     24.27 o 
  -1  23   7       28.83       27.50     30.20 o 
   0   0   8      103.34      122.40     32.89 o 
   2   0   8       66.08       85.20     33.97 o 
  -1   1   8       18.51       29.07     16.57 o 
   1   1   8       47.89       62.85     20.65 o 
  -2   2   8       21.41       45.06     18.11 o 
   0   2   8       22.25       36.65     18.11 o 
   2   2   8        7.30       13.85     18.96 o 
  -1   3   8       56.39      105.02     21.86 o 
   1   3   8       25.28       50.15     29.66 o 
  -2   4   8       21.85       34.51     24.80 o 
   0   4   8       18.46       15.10     22.65 o 
   2   4   8       14.66       16.18     27.50 o 
  -1   5   8        9.59       11.86     21.57 o 
   1   5   8       16.69       -7.55     23.19 o 
  -2   6   8       35.24       50.69     26.96 o 
   0   6   8       37.91       60.39     28.58 o 
   2   6   8        2.00       -4.85     25.88 o 
  -1   7   8       67.73      118.63     32.35 o 
   1   7   8       53.72       51.77     29.66 o 
  -2   8   8       48.83       76.03     30.20 o 
   0   8   8       11.46       -2.70     21.57 o 
  -1   9   8       22.72       38.29     25.88 o 
   1   9   8        6.33       -2.16     24.80 o 
  -2  10   8        7.43        0.00     22.65 o 
   0  10   8       79.43      108.38     36.13 o 
  -1  11   8       65.38       99.76     32.89 o 
   1  11   8       35.39       65.79     32.89 o 
  -2  12   8       11.48       25.34     25.88 o 
   0  12   8       30.39       29.66     25.34 o 
  -1  13   8       90.31      118.63     35.59 o 
   1  13   8       19.32       18.33     28.04 o 
  -2  14   8       65.15       81.96     32.89 o 
   0  14   8       45.44       63.63     32.35 o 
  -1  15   8       12.04       23.73     25.88 o 
  -2  16   8       11.10       23.73     25.34 o 
   0  16   8       14.71       -1.62     23.19 o 
  -1  17   8        3.10       15.10     25.88 o 
  -2  18   8       26.04       30.74     29.12 o 
  -1   1   9       76.97      162.37     28.59 o 
  -2   2   9       32.63       78.19     32.89 o 
   0   2   9       65.01       98.14     37.75 o 
  -1   3   9        3.85       23.73     28.58 o 
  -2   4   9       11.26       41.52     30.74 o 
   0   4   9       12.45       19.95     29.66 o 
  -1   5   9       17.58       33.97     28.04 o 
  -2   6   9        5.35       26.42     29.66 o 
   0   6   9       14.53       40.98     31.28 o 
  -1   7   9       12.43       27.50     29.12 o 
  -2   8   9       10.91       24.80     28.58 o 
  -1   9   9       33.21       71.72     35.05 o 
  -2  10   9       37.17       42.06     30.74 o 
  -1  11   9       14.18       27.50     31.81 o 
  -2  12   9       60.96       97.60     36.67 o 
                                                 
